# Supplementary material for: Crystal structure of (aceto­nitrile-κN)iodido­(2-(naphthalen-1-yl)-6-{1-[(2,4,6-tri­methyl­phen­yl)imino]ethyl}­pyridine-κ2 N,N′)copper(I)
Source: Acta Crystallogr E Crystallogr Commun. 2016 Nov 29;72(Pt 12):1845–7. doi: 10.1107/S2056989016018685 (PMC5137624; doi:10.1107/S2056989016018685)
Supplement: Supplementary file 1 [file e-72-01845-sup1.cif]

##############################################################################
#                                                                            #
# This CIF contains the data in a paper accepted for publication in          #
# Acta Crystallographica Section E. It conforms to the requirements of       #
# Notes for Authors for Acta Crystallographica Section E, and has been       #
# peer reviewed under the auspices of the IUCr Commission on Journals.       #
#                                                                            #
# Full details of the Crystallographic Information File format               #
# are given in the paper "The Crystallographic Information File (CIF):       #
# a New Standard Archive File for Crystallography" by S. R. Hall, F. H.      #
# Allen and I. D. Brown [Acta Cryst. (1991), A47, 655-685].                  #
#                                                                            #
# The current version of the core CIF dictionary is obtainable from          #
# ftp://ftp.iucr.org/pub/cif_core.dic.                                       #
#                                                                            #
# Software is freely available for graphical display of the structure(s)     #
# in this CIF. For information consult the CIF software page                 #
# http://www.iucr.org/resources/cif/software.                                #
#                                                                            #
# This file may be used for bona fide research purposes within the           #
# scientific community so long as proper attribution is given to the journal # 
# article from which it was obtained.                                        #
#                                                                            #
##############################################################################
data_I
_database_code_depnum_ccdc_archive 'CCDC 1518571'
_audit_creation_method     SHELXL-97
_journal_date_recd_electronic     2016-11-11
_journal_date_accepted     2016-11-22
_journal_name_full     'Acta Crystallographica, Section E'
_journal_year     2016
_journal_volume     72
_journal_issue     12
_journal_page_first     1845
_journal_page_last     1847
_journal_paper_category     GM
_journal_paper_doi     10.1107/S2056989016018685
_journal_coeditor_code     WM5341
_publ_contact_author_name     'Nada Al-Najjar'
_publ_contact_author_address
;
Department of Chemistry
College of Science for Women
University of Baghdad
Iraq
;
_publ_contact_author_email     nadaaj_chem@csw.uobaghdad.edu.iq
_publ_contact_author_fax     ?
_publ_contact_author_phone     ?
_publ_section_title
;\
Crystal structure of
(acetonitrile-\k<i>N</i>)iodido(2-(naphthalen-1-yl)-6-{1-[(2,4,6-\
trimethylphenyl)imino]ethyl}pyridine-\k^2^<i>N</i>,<i>N</i>')copper(I)
;
_publ_section_title_footnote     .
loop_
    _publ_author_name
    _publ_author_footnote
    _publ_author_address
    'Al-Najjar, Nada'
;
Research Visitor at University of Leicester, UK.
;
;
Department of Chemistry
College of Science for Women
University of Baghdad
Iraq
;
    'Solan, Gregory A.' .
;
Department of Chemistry
University of Leicester
University Road
Leicester LE1 7RH
England
;
    'Singh, Kuldip' .
;
Department of Chemistry
University of Leicester
University Road
Leicester LE1 7RH
England
;
_publ_section_synopsis
;
The Cu^I^ atom in the molecular structure of the title compound exhibits a
distorted tetrahedral coordination sphere, defined by two N atoms of the
chelating ligand, one N atom of the acetonitrile ligand and one iodide ligand.
;
_chemical_name_systematic
;\
(Acetonitrile-\k<i>N</i>)iodido(2-(naphthalen-1-yl)-6-{1-[(2,4,6-\
trimethylphenyl)imino]ethyl}pyridine-\k^2^<i>N</i>,<i>N</i>')copper(I)
;
_chemical_name_common     ?
_chemical_formula_moiety     'C28 H27 Cu I N3'
_chemical_formula_sum     'C28 H27 Cu I N3'
_chemical_formula_iupac     '[Cu I (C2 H3 N) (C26 H24 N2)]'
_chemical_formula_weight     595.97
_chemical_melting_point     ?
_symmetry_cell_setting     monoclinic
_symmetry_space_group_name_H-M     'P 21/c'
_symmetry_space_group_name_Hall     '-P 2ybc'
loop_
    _symmetry_equiv_pos_as_xyz
    'x, y, z'
    '-x, y+1/2, -z+1/2'
    '-x, -y, -z'
    'x, -y-1/2, z-1/2'
_cell_length_a     14.689(3)
_cell_length_b     8.0775(15)
_cell_length_c     21.861(4)
_cell_angle_alpha     90.00
_cell_angle_beta     103.942(3)
_cell_angle_gamma     90.00
_cell_volume     2517.4(8)
_cell_formula_units_Z     4
_cell_measurement_reflns_used     639
_cell_measurement_theta_min     2.858
_cell_measurement_theta_max     23.179
_cell_measurement_temperature     150(2)
_exptl_crystal_description     needle
_exptl_crystal_colour     orange
_exptl_crystal_size_max     0.25
_exptl_crystal_size_mid     0.07
_exptl_crystal_size_min     0.03
_exptl_crystal_density_diffrn     1.572
_exptl_crystal_density_meas     ?
_exptl_crystal_density_method     'not measured'
_exptl_crystal_F_000     1192
_exptl_absorpt_coefficient_mu     2.114
_exptl_absorpt_correction_type     multi-scan
_exptl_absorpt_process_details
;
(<i>SADABS</i>; Bruker, 2001)
;
_exptl_absorpt_correction_T_min     0.679
_exptl_absorpt_correction_T_max     0.862
_exptl_special_details     ?
_diffrn_ambient_temperature     150(2)
_diffrn_radiation_type     MoK\a
_diffrn_radiation_wavelength     0.71073
_diffrn_radiation_source     'fine-focus sealed tube'
_diffrn_radiation_monochromator     graphite
_diffrn_measurement_device_type
;
Bruker APEX 2000 CCD area detector
;
_diffrn_measurement_method     'phi and omega scans'
_diffrn_detector_area_resol_mean     ?
_diffrn_reflns_number     19143
_diffrn_reflns_av_R_equivalents     0.1246
_diffrn_reflns_av_sigmaI/netI     0.1514
_diffrn_reflns_theta_min     1.43
_diffrn_reflns_theta_max     26.00
_diffrn_reflns_theta_full     26.00
_diffrn_measured_fraction_theta_max     0.999
_diffrn_measured_fraction_theta_full     0.999
_diffrn_reflns_limit_h_min     -18
_diffrn_reflns_limit_h_max     17
_diffrn_reflns_limit_k_min     -9
_diffrn_reflns_limit_k_max     9
_diffrn_reflns_limit_l_min     -26
_diffrn_reflns_limit_l_max     26
_diffrn_standards_number     ?
_diffrn_standards_interval_count     ?
_diffrn_standards_interval_time     ?
_diffrn_standards_decay_%     ?
_refine_special_details
;
 Refinement of F^2^ against ALL reflections.  The weighted R-factor wR and
 goodness of fit S are based on F^2^, conventional R-factors R are based
 on F, with F set to zero for negative F^2^. The threshold expression of
 F^2^ > 2sigma(F^2^) is used only for calculating R-factors(gt) etc. and is
 not relevant to the choice of reflections for refinement.  R-factors based
 on F^2^ are statistically about twice as large as those based on F, and R-
 factors based on ALL data will be even larger.
;
_reflns_number_total     4936
_reflns_number_gt     2757
_reflns_threshold_expression     >2sigma(I)
_refine_ls_structure_factor_coef     Fsqd
_refine_ls_matrix_type     full
_refine_ls_R_factor_all     0.0981
_refine_ls_R_factor_gt     0.0511
_refine_ls_wR_factor_gt     0.0746
_refine_ls_wR_factor_ref     0.0850
_refine_ls_goodness_of_fit_ref     0.769
_refine_ls_restrained_S_all     0.769
_refine_ls_number_reflns     4936
_refine_ls_number_parameters     303
_refine_ls_number_restraints     0
_refine_ls_hydrogen_treatment     constr
_refine_ls_weighting_scheme     calc
_refine_ls_weighting_details
         'calc w=1/[\s^2^(Fo^2^)+(0.0178P)^2^+0.0000P] where P=(Fo^2^+2Fc^2^)/3'
_atom_sites_solution_hydrogens     geom
_atom_sites_solution_primary     direct
_atom_sites_solution_secondary     difmap
_refine_ls_shift/su_max     0.002
_refine_ls_shift/su_mean     0.000
_refine_diff_density_max     1.129
_refine_diff_density_min     -0.809
_refine_ls_extinction_method     none
_refine_ls_extinction_coef     ?
loop_
    _atom_type_symbol
    _atom_type_description
    _atom_type_scat_dispersion_real
    _atom_type_scat_dispersion_imag
    _atom_type_scat_source
    'C' 'C' 0.0033 0.0016
                         'International Tables Vol C Tables 4.2.6.8 and 6.1.1.4'
    'H' 'H' 0.0000 0.0000
                         'International Tables Vol C Tables 4.2.6.8 and 6.1.1.4'
    'N' 'N' 0.0061 0.0033
                         'International Tables Vol C Tables 4.2.6.8 and 6.1.1.4'
    'Cu' 'Cu' 0.3201 1.2651
                         'International Tables Vol C Tables 4.2.6.8 and 6.1.1.4'
    'I' 'I' -0.4742 1.8119
                         'International Tables Vol C Tables 4.2.6.8 and 6.1.1.4'
_computing_data_collection
;
SMART (Bruker, 2001)
;
_computing_cell_refinement
;
SAINT (Bruker, 2001)
;
_computing_data_reduction
;
SAINT (Bruker, 2001)
;
_computing_structure_solution
;
SHELXS97 (Sheldrick, 2008)
;
_computing_structure_refinement
;
SHELXL97 (Sheldrick, 2008)
;
_computing_molecular_graphics
;
SHELXTL (Sheldrick, 2008)
;
_computing_publication_material
;
SHELXTL (Sheldrick, 2008)
;
loop_
    _atom_site_type_symbol
    _atom_site_label
    _atom_site_fract_x
    _atom_site_fract_y
    _atom_site_fract_z
    _atom_site_U_iso_or_equiv
    _atom_site_adp_type
    _atom_site_calc_flag
    _atom_site_refinement_flags
    _atom_site_occupancy
    _atom_site_symmetry_multiplicity
    _atom_site_disorder_assembly
    _atom_site_disorder_group
    Cu Cu1 0.27041(5) 0.46133(9) 0.24724(3) 0.0280(2) Uani d . 1 1 . .
    I I1 0.27321(3) 0.69329(5) 0.16873(2) 0.03325(13) Uani d . 1 1 . .
    N N1 0.2948(3) 0.5389(6) 0.3410(2) 0.0241(12) Uani d . 1 1 . .
    N N2 0.1440(3) 0.3972(5) 0.2685(2) 0.0196(11) Uani d . 1 1 . .
    N N3 0.3532(3) 0.2768(6) 0.2390(2) 0.0307(13) Uani d . 1 1 . .
    C C1 0.3799(4) 0.6189(7) 0.3735(3) 0.0241(14) Uani d . 1 1 . .
    C C2 0.3847(4) 0.7897(8) 0.3723(3) 0.0277(15) Uani d . 1 1 . .
    C C3 0.4709(4) 0.8651(7) 0.3999(3) 0.0309(16) Uani d . 1 1 . .
    H H3 0.4755 0.9824 0.3996 0.037 Uiso calc R 1 1 . .
    C C4 0.5483(4) 0.7737(8) 0.4270(3) 0.0322(16) Uani d . 1 1 . .
    C C5 0.5416(4) 0.6047(8) 0.4277(3) 0.0335(16) Uani d . 1 1 . .
    H H5 0.5956 0.5412 0.4463 0.040 Uiso calc R 1 1 . .
    C C6 0.4569(4) 0.5231(7) 0.4015(3) 0.0293(15) Uani d . 1 1 . .
    C C7 0.2277(4) 0.5153(7) 0.3683(3) 0.0245(14) Uani d . 1 1 . .
    C C8 0.2289(4) 0.5595(7) 0.4358(2) 0.0293(15) Uani d . 1 1 . .
    H H8A 0.2892 0.6104 0.4560 0.044 Uiso calc R 1 1 . .
    H H8B 0.2200 0.4590 0.4588 0.044 Uiso calc R 1 1 . .
    H H8C 0.1781 0.6378 0.4363 0.044 Uiso calc R 1 1 . .
    C C9 0.1407(4) 0.4362(7) 0.3290(3) 0.0237(14) Uani d . 1 1 . .
    C C10 0.0617(4) 0.4098(7) 0.3511(3) 0.0246(14) Uani d . 1 1 . .
    H H10 0.0612 0.4389 0.3931 0.030 Uiso calc R 1 1 . .
    C C11 -0.0174(4) 0.3404(7) 0.3115(3) 0.0260(15) Uani d . 1 1 . .
    H H11 -0.0723 0.3197 0.3260 0.031 Uiso calc R 1 1 . .
    C C12 -0.0143(4) 0.3028(7) 0.2511(3) 0.0249(14) Uani d . 1 1 . .
    H H12 -0.0679 0.2569 0.2230 0.030 Uiso calc R 1 1 . .
    C C13 0.0668(4) 0.3312(7) 0.2308(3) 0.0224(14) Uani d . 1 1 . .
    C C14 0.0726(4) 0.2803(7) 0.1655(3) 0.0193(13) Uani d . 1 1 . .
    C C15 0.1401(4) 0.1717(7) 0.1593(3) 0.0281(15) Uani d . 1 1 . .
    H H15 0.1865 0.1391 0.1956 0.034 Uiso calc R 1 1 . .
    C C16 0.1429(4) 0.1057(7) 0.0993(3) 0.0282(15) Uani d . 1 1 . .
    H H16 0.1905 0.0295 0.0955 0.034 Uiso calc R 1 1 . .
    C C17 0.0766(4) 0.1533(7) 0.0478(3) 0.0303(16) Uani d . 1 1 . .
    H H17 0.0781 0.1087 0.0079 0.036 Uiso calc R 1 1 . .
    C C18 0.0056(4) 0.2669(7) 0.0517(3) 0.0244(15) Uani d . 1 1 . .
    C C19 0.0043(4) 0.3361(7) 0.1116(3) 0.0224(14) Uani d . 1 1 . .
    C C20 -0.0648(4) 0.4581(7) 0.1131(3) 0.0266(15) Uani d . 1 1 . .
    H H20 -0.0671 0.5070 0.1522 0.032 Uiso calc R 1 1 . .
    C C21 -0.1273(4) 0.5060(7) 0.0600(3) 0.0305(16) Uani d . 1 1 . .
    H H21 -0.1712 0.5906 0.0626 0.037 Uiso calc R 1 1 . .
    C C22 -0.1293(4) 0.4334(8) 0.0006(3) 0.0337(16) Uani d . 1 1 . .
    H H22 -0.1754 0.4644 -0.0361 0.040 Uiso calc R 1 1 . .
    C C23 -0.0625(4) 0.3175(7) -0.0021(3) 0.0294(15) Uani d . 1 1 . .
    H H23 -0.0620 0.2693 -0.0417 0.035 Uiso calc R 1 1 . .
    C C24 0.3003(4) 0.8937(7) 0.3427(3) 0.0347(17) Uani d . 1 1 . .
    H H24A 0.2747 0.8572 0.2992 0.052 Uiso calc R 1 1 . .
    H H24B 0.3189 1.0102 0.3428 0.052 Uiso calc R 1 1 . .
    H H24C 0.2524 0.8811 0.3668 0.052 Uiso calc R 1 1 . .
    C C25 0.6418(4) 0.8592(8) 0.4547(3) 0.051(2) Uani d . 1 1 . .
    H H25A 0.6356 0.9314 0.4895 0.076 Uiso calc R 1 1 . .
    H H25B 0.6598 0.9255 0.4220 0.076 Uiso calc R 1 1 . .
    H H25C 0.6901 0.7755 0.4704 0.076 Uiso calc R 1 1 . .
    C C26 0.4524(4) 0.3376(7) 0.4039(3) 0.0379(17) Uani d . 1 1 . .
    H H26A 0.5139 0.2910 0.4037 0.057 Uiso calc R 1 1 . .
    H H26B 0.4055 0.2970 0.3672 0.057 Uiso calc R 1 1 . .
    H H26C 0.4347 0.3036 0.4426 0.057 Uiso calc R 1 1 . .
    C C27 0.4029(4) 0.1710(8) 0.2387(3) 0.0284(15) Uani d . 1 1 . .
    C C28 0.4682(4) 0.0349(7) 0.2396(3) 0.0367(17) Uani d . 1 1 . .
    H H28A 0.5068 0.0200 0.2825 0.055 Uiso calc R 1 1 . .
    H H28B 0.5088 0.0601 0.2112 0.055 Uiso calc R 1 1 . .
    H H28C 0.4330 -0.0670 0.2257 0.055 Uiso calc R 1 1 . .
loop_
    _atom_site_aniso_label
    _atom_site_aniso_U_11
    _atom_site_aniso_U_22
    _atom_site_aniso_U_33
    _atom_site_aniso_U_12
    _atom_site_aniso_U_13
    _atom_site_aniso_U_23
    Cu1 0.0280(4) 0.0304(5) 0.0269(4) -0.0010(4) 0.0089(4) -0.0029(4)
    I1 0.0350(2) 0.0339(3) 0.0303(2) 0.0026(2) 0.00674(18) 0.0044(2)
    N1 0.024(3) 0.027(3) 0.021(3) -0.003(2) 0.002(2) -0.003(2)
    N2 0.018(3) 0.021(3) 0.018(3) 0.001(2) 0.000(2) 0.003(2)
    N3 0.025(3) 0.033(3) 0.037(3) 0.004(3) 0.012(3) -0.002(3)
    C1 0.022(4) 0.032(4) 0.017(3) -0.005(3) 0.002(3) -0.002(3)
    C2 0.038(4) 0.029(4) 0.017(3) -0.007(3) 0.009(3) -0.006(3)
    C3 0.040(4) 0.025(4) 0.028(4) -0.013(3) 0.008(3) -0.006(3)
    C4 0.024(4) 0.042(5) 0.028(4) -0.008(3) 0.001(3) 0.007(3)
    C5 0.033(4) 0.033(4) 0.028(4) -0.004(3) -0.004(3) -0.001(3)
    C6 0.036(4) 0.028(4) 0.022(4) -0.009(3) 0.003(3) 0.002(3)
    C7 0.029(4) 0.018(3) 0.025(4) -0.003(3) 0.005(3) -0.003(3)
    C8 0.018(3) 0.039(4) 0.030(4) -0.008(3) 0.005(3) 0.002(3)
    C9 0.027(4) 0.015(3) 0.027(4) -0.001(3) 0.003(3) 0.007(3)
    C10 0.029(4) 0.024(4) 0.024(4) 0.004(3) 0.012(3) 0.002(3)
    C11 0.021(3) 0.024(4) 0.037(4) -0.001(3) 0.016(3) 0.002(3)
    C12 0.018(3) 0.028(4) 0.029(4) -0.001(3) 0.006(3) 0.001(3)
    C13 0.021(3) 0.014(3) 0.030(4) 0.002(3) 0.002(3) -0.002(3)
    C14 0.014(3) 0.021(3) 0.023(3) -0.005(3) 0.004(3) 0.003(3)
    C15 0.022(3) 0.027(4) 0.033(4) 0.000(3) 0.001(3) 0.003(3)
    C16 0.026(4) 0.029(4) 0.034(4) 0.005(3) 0.014(3) 0.000(3)
    C17 0.034(4) 0.028(4) 0.031(4) -0.006(3) 0.011(3) -0.005(3)
    C18 0.021(3) 0.025(4) 0.026(4) -0.006(3) 0.002(3) 0.003(3)
    C19 0.024(3) 0.018(4) 0.025(3) -0.004(3) 0.006(3) -0.001(3)
    C20 0.027(4) 0.024(4) 0.026(4) -0.007(3) 0.003(3) -0.002(3)
    C21 0.023(4) 0.029(4) 0.038(4) 0.007(3) 0.004(3) 0.004(3)
    C22 0.031(4) 0.036(4) 0.029(4) -0.001(3) -0.001(3) 0.008(3)
    C23 0.034(4) 0.034(4) 0.020(3) -0.008(3) 0.007(3) -0.001(3)
    C24 0.038(4) 0.032(4) 0.037(4) -0.004(3) 0.014(3) -0.008(3)
    C25 0.041(4) 0.047(5) 0.054(5) -0.024(4) -0.008(4) 0.001(4)
    C26 0.042(4) 0.032(4) 0.034(4) 0.001(3) -0.002(3) 0.007(3)
    C27 0.024(4) 0.040(4) 0.022(3) -0.006(3) 0.006(3) 0.000(3)
    C28 0.035(4) 0.031(4) 0.046(4) 0.006(3) 0.014(3) 0.000(3)
_geom_special_details
;
 All esds (except the esd in the dihedral angle between two l.s. planes)
 are estimated using the full covariance matrix.  The cell esds are taken
 into account individually in the estimation of esds in distances, angles
 and torsion angles; correlations between esds in cell parameters are only
 used when they are defined by crystal symmetry.  An approximate (isotropic)
 treatment of cell esds is used for estimating esds involving l.s. planes.
;
loop_
    _geom_bond_atom_site_label_1
    _geom_bond_atom_site_label_2
    _geom_bond_site_symmetry_2
    _geom_bond_distance
    _geom_bond_publ_flag
    Cu1 N3 . 1.960(5) ?
    Cu1 N2 . 2.085(4) ?
    Cu1 N1 . 2.091(4) ?
    Cu1 I1 . 2.5479(9) ?
    N1 C7 . 1.282(7) ?
    N1 C1 . 1.434(6) ?
    N2 C13 . 1.342(6) ?
    N2 C9 . 1.372(6) ?
    N3 C27 . 1.125(7) ?
    C1 C2 . 1.382(7) ?
    C1 C6 . 1.386(7) ?
    C2 C3 . 1.403(7) ?
    C2 C24 . 1.508(7) ?
    C3 C4 . 1.366(8) ?
    C3 H3 . 0.9500 ?
    C4 C5 . 1.369(8) ?
    C4 C25 . 1.527(7) ?
    C5 C6 . 1.402(7) ?
    C5 H5 . 0.9500 ?
    C6 C26 . 1.501(7) ?
    C7 C9 . 1.500(7) ?
    C7 C8 . 1.515(7) ?
    C8 H8A . 0.9800 ?
    C8 H8B . 0.9800 ?
    C8 H8C . 0.9800 ?
    C9 C10 . 1.377(7) ?
    C10 C11 . 1.389(7) ?
    C10 H10 . 0.9500 ?
    C11 C12 . 1.364(7) ?
    C11 H11 . 0.9500 ?
    C12 C13 . 1.387(7) ?
    C12 H12 . 0.9500 ?
    C13 C14 . 1.507(7) ?
    C14 C15 . 1.355(7) ?
    C14 C19 . 1.426(7) ?
    C15 C16 . 1.427(7) ?
    C15 H15 . 0.9500 ?
    C16 C17 . 1.354(7) ?
    C16 H16 . 0.9500 ?
    C17 C18 . 1.408(7) ?
    C17 H17 . 0.9500 ?
    C18 C23 . 1.409(7) ?
    C18 C19 . 1.427(7) ?
    C19 C20 . 1.420(7) ?
    C20 C21 . 1.351(7) ?
    C20 H20 . 0.9500 ?
    C21 C22 . 1.420(8) ?
    C21 H21 . 0.9500 ?
    C22 C23 . 1.368(7) ?
    C22 H22 . 0.9500 ?
    C23 H23 . 0.9500 ?
    C24 H24A . 0.9800 ?
    C24 H24B . 0.9800 ?
    C24 H24C . 0.9800 ?
    C25 H25A . 0.9800 ?
    C25 H25B . 0.9800 ?
    C25 H25C . 0.9800 ?
    C26 H26A . 0.9800 ?
    C26 H26B . 0.9800 ?
    C26 H26C . 0.9800 ?
    C27 C28 . 1.456(8) ?
    C28 H28A . 0.9800 ?
    C28 H28B . 0.9800 ?
    C28 H28C . 0.9800 ?
loop_
    _geom_angle_atom_site_label_1
    _geom_angle_atom_site_label_2
    _geom_angle_atom_site_label_3
    _geom_angle_site_symmetry_1
    _geom_angle_site_symmetry_3
    _geom_angle
    _geom_angle_publ_flag
    N3 Cu1 N2 . . 115.94(19) ?
    N3 Cu1 N1 . . 110.75(19) ?
    N2 Cu1 N1 . . 78.86(18) ?
    N3 Cu1 I1 . . 112.74(15) ?
    N2 Cu1 I1 . . 119.51(12) ?
    N1 Cu1 I1 . . 114.43(13) ?
    C7 N1 C1 . . 120.8(5) ?
    C7 N1 Cu1 . . 116.2(4) ?
    C1 N1 Cu1 . . 122.9(4) ?
    C13 N2 C9 . . 117.5(5) ?
    C13 N2 Cu1 . . 128.9(4) ?
    C9 N2 Cu1 . . 113.5(4) ?
    C27 N3 Cu1 . . 175.3(5) ?
    C2 C1 C6 . . 121.7(6) ?
    C2 C1 N1 . . 118.9(5) ?
    C6 C1 N1 . . 119.2(5) ?
    C1 C2 C3 . . 118.0(6) ?
    C1 C2 C24 . . 121.6(5) ?
    C3 C2 C24 . . 120.4(6) ?
    C4 C3 C2 . . 121.5(6) ?
    C4 C3 H3 . . 119.2 ?
    C2 C3 H3 . . 119.2 ?
    C3 C4 C5 . . 119.3(6) ?
    C3 C4 C25 . . 120.2(6) ?
    C5 C4 C25 . . 120.5(6) ?
    C4 C5 C6 . . 121.6(6) ?
    C4 C5 H5 . . 119.2 ?
    C6 C5 H5 . . 119.2 ?
    C1 C6 C5 . . 117.9(6) ?
    C1 C6 C26 . . 122.3(6) ?
    C5 C6 C26 . . 119.8(6) ?
    N1 C7 C9 . . 116.2(5) ?
    N1 C7 C8 . . 126.0(5) ?
    C9 C7 C8 . . 117.8(5) ?
    C7 C8 H8A . . 109.5 ?
    C7 C8 H8B . . 109.5 ?
    H8A C8 H8B . . 109.5 ?
    C7 C8 H8C . . 109.5 ?
    H8A C8 H8C . . 109.5 ?
    H8B C8 H8C . . 109.5 ?
    N2 C9 C10 . . 122.0(5) ?
    N2 C9 C7 . . 115.2(5) ?
    C10 C9 C7 . . 122.7(5) ?
    C9 C10 C11 . . 119.6(5) ?
    C9 C10 H10 . . 120.2 ?
    C11 C10 H10 . . 120.2 ?
    C12 C11 C10 . . 118.3(5) ?
    C12 C11 H11 . . 120.8 ?
    C10 C11 H11 . . 120.8 ?
    C11 C12 C13 . . 120.2(5) ?
    C11 C12 H12 . . 119.9 ?
    C13 C12 H12 . . 119.9 ?
    N2 C13 C12 . . 122.2(5) ?
    N2 C13 C14 . . 117.2(5) ?
    C12 C13 C14 . . 120.5(5) ?
    C15 C14 C19 . . 120.5(5) ?
    C15 C14 C13 . . 118.8(5) ?
    C19 C14 C13 . . 120.5(5) ?
    C14 C15 C16 . . 121.2(5) ?
    C14 C15 H15 . . 119.4 ?
    C16 C15 H15 . . 119.4 ?
    C17 C16 C15 . . 118.9(6) ?
    C17 C16 H16 . . 120.5 ?
    C15 C16 H16 . . 120.5 ?
    C16 C17 C18 . . 122.0(6) ?
    C16 C17 H17 . . 119.0 ?
    C18 C17 H17 . . 119.0 ?
    C17 C18 C23 . . 121.7(6) ?
    C17 C18 C19 . . 119.0(5) ?
    C23 C18 C19 . . 119.2(5) ?
    C20 C19 C14 . . 124.3(5) ?
    C20 C19 C18 . . 117.5(5) ?
    C14 C19 C18 . . 118.2(5) ?
    C21 C20 C19 . . 121.4(6) ?
    C21 C20 H20 . . 119.3 ?
    C19 C20 H20 . . 119.3 ?
    C20 C21 C22 . . 121.8(6) ?
    C20 C21 H21 . . 119.1 ?
    C22 C21 H21 . . 119.1 ?
    C23 C22 C21 . . 117.8(6) ?
    C23 C22 H22 . . 121.1 ?
    C21 C22 H22 . . 121.1 ?
    C22 C23 C18 . . 122.3(6) ?
    C22 C23 H23 . . 118.8 ?
    C18 C23 H23 . . 118.8 ?
    C2 C24 H24A . . 109.5 ?
    C2 C24 H24B . . 109.5 ?
    H24A C24 H24B . . 109.5 ?
    C2 C24 H24C . . 109.5 ?
    H24A C24 H24C . . 109.5 ?
    H24B C24 H24C . . 109.5 ?
    C4 C25 H25A . . 109.5 ?
    C4 C25 H25B . . 109.5 ?
    H25A C25 H25B . . 109.5 ?
    C4 C25 H25C . . 109.5 ?
    H25A C25 H25C . . 109.5 ?
    H25B C25 H25C . . 109.5 ?
    C6 C26 H26A . . 109.5 ?
    C6 C26 H26B . . 109.5 ?
    H26A C26 H26B . . 109.5 ?
    C6 C26 H26C . . 109.5 ?
    H26A C26 H26C . . 109.5 ?
    H26B C26 H26C . . 109.5 ?
    N3 C27 C28 . . 178.7(7) ?
    C27 C28 H28A . . 109.5 ?
    C27 C28 H28B . . 109.5 ?
    H28A C28 H28B . . 109.5 ?
    C27 C28 H28C . . 109.5 ?
    H28A C28 H28C . . 109.5 ?
    H28B C28 H28C . . 109.5 ?
loop_
    _geom_torsion_atom_site_label_1
    _geom_torsion_atom_site_label_2
    _geom_torsion_atom_site_label_3
    _geom_torsion_atom_site_label_4
    _geom_torsion_site_symmetry_1
    _geom_torsion_site_symmetry_2
    _geom_torsion_site_symmetry_3
    _geom_torsion_site_symmetry_4
    _geom_torsion
    _geom_torsion_publ_flag
    N3 Cu1 N1 C7 . . . . -113.7(4) ?
    N2 Cu1 N1 C7 . . . . 0.1(4) ?
    I1 Cu1 N1 C7 . . . . 117.6(4) ?
    N3 Cu1 N1 C1 . . . . 68.3(5) ?
    N2 Cu1 N1 C1 . . . . -178.0(5) ?
    I1 Cu1 N1 C1 . . . . -60.5(4) ?
    N3 Cu1 N2 C13 . . . . -74.9(5) ?
    N1 Cu1 N2 C13 . . . . 177.3(5) ?
    I1 Cu1 N2 C13 . . . . 65.3(5) ?
    N3 Cu1 N2 C9 . . . . 108.0(4) ?
    N1 Cu1 N2 C9 . . . . 0.2(4) ?
    I1 Cu1 N2 C9 . . . . -111.7(3) ?
    C7 N1 C1 C2 . . . . -86.8(7) ?
    Cu1 N1 C1 C2 . . . . 91.2(6) ?
    C7 N1 C1 C6 . . . . 97.6(7) ?
    Cu1 N1 C1 C6 . . . . -84.4(6) ?
    C6 C1 C2 C3 . . . . 0.7(9) ?
    N1 C1 C2 C3 . . . . -174.8(5) ?
    C6 C1 C2 C24 . . . . -179.1(5) ?
    N1 C1 C2 C24 . . . . 5.4(8) ?
    C1 C2 C3 C4 . . . . 0.2(9) ?
    C24 C2 C3 C4 . . . . 180.0(5) ?
    C2 C3 C4 C5 . . . . -0.3(9) ?
    C2 C3 C4 C25 . . . . 178.0(5) ?
    C3 C4 C5 C6 . . . . -0.5(10) ?
    C25 C4 C5 C6 . . . . -178.8(5) ?
    C2 C1 C6 C5 . . . . -1.4(9) ?
    N1 C1 C6 C5 . . . . 174.1(5) ?
    C2 C1 C6 C26 . . . . 179.1(5) ?
    N1 C1 C6 C26 . . . . -5.4(9) ?
    C4 C5 C6 C1 . . . . 1.3(9) ?
    C4 C5 C6 C26 . . . . -179.2(6) ?
    C1 N1 C7 C9 . . . . 177.8(5) ?
    Cu1 N1 C7 C9 . . . . -0.3(7) ?
    C1 N1 C7 C8 . . . . -2.4(9) ?
    Cu1 N1 C7 C8 . . . . 179.5(4) ?
    C13 N2 C9 C10 . . . . -0.2(8) ?
    Cu1 N2 C9 C10 . . . . 177.2(4) ?
    C13 N2 C9 C7 . . . . -177.8(5) ?
    Cu1 N2 C9 C7 . . . . -0.5(6) ?
    N1 C7 C9 N2 . . . . 0.5(7) ?
    C8 C7 C9 N2 . . . . -179.3(5) ?
    N1 C7 C9 C10 . . . . -177.1(5) ?
    C8 C7 C9 C10 . . . . 3.0(8) ?
    N2 C9 C10 C11 . . . . 0.6(8) ?
    C7 C9 C10 C11 . . . . 178.1(5) ?
    C9 C10 C11 C12 . . . . -1.0(8) ?
    C10 C11 C12 C13 . . . . 1.0(9) ?
    C9 N2 C13 C12 . . . . 0.2(8) ?
    Cu1 N2 C13 C12 . . . . -176.7(4) ?
    C9 N2 C13 C14 . . . . -176.8(5) ?
    Cu1 N2 C13 C14 . . . . 6.3(7) ?
    C11 C12 C13 N2 . . . . -0.7(9) ?
    C11 C12 C13 C14 . . . . 176.2(5) ?
    N2 C13 C14 C15 . . . . 56.3(7) ?
    C12 C13 C14 C15 . . . . -120.8(6) ?
    N2 C13 C14 C19 . . . . -128.1(5) ?
    C12 C13 C14 C19 . . . . 54.8(8) ?
    C19 C14 C15 C16 . . . . -2.4(8) ?
    C13 C14 C15 C16 . . . . 173.3(5) ?
    C14 C15 C16 C17 . . . . 0.1(9) ?
    C15 C16 C17 C18 . . . . 0.5(9) ?
    C16 C17 C18 C23 . . . . 179.2(6) ?
    C16 C17 C18 C19 . . . . 1.1(8) ?
    C15 C14 C19 C20 . . . . -175.4(5) ?
    C13 C14 C19 C20 . . . . 9.0(8) ?
    C15 C14 C19 C18 . . . . 3.9(8) ?
    C13 C14 C19 C18 . . . . -171.7(5) ?
    C17 C18 C19 C20 . . . . 176.1(5) ?
    C23 C18 C19 C20 . . . . -2.1(8) ?
    C17 C18 C19 C14 . . . . -3.2(8) ?
    C23 C18 C19 C14 . . . . 178.6(5) ?
    C14 C19 C20 C21 . . . . 179.7(5) ?
    C18 C19 C20 C21 . . . . 0.5(8) ?
    C19 C20 C21 C22 . . . . 2.1(9) ?
    C20 C21 C22 C23 . . . . -3.0(9) ?
    C21 C22 C23 C18 . . . . 1.3(9) ?
    C17 C18 C23 C22 . . . . -176.9(5) ?
    C19 C18 C23 C22 . . . . 1.2(9) ?
loop_
    _geom_hbond_atom_site_label_D
    _geom_hbond_atom_site_label_H
    _geom_hbond_atom_site_label_A
    _geom_hbond_site_symmetry_A
    _geom_hbond_distance_DH
    _geom_hbond_distance_HA
    _geom_hbond_distance_DA
    _geom_hbond_angle_DHA
    C26 H26B N1 . 0.98 2.52 2.891(8) 102
_iucr_refine_instructions_details
;
TITL 16096 in P2(1)/c
CELL 0.71073  14.6894   8.0775  21.8606  90.000 103.942  90.000
ZERR    4.00   0.0026   0.0015   0.0038   0.000   0.003   0.000
LATT 1
SYMM -X, 0.5+Y, 0.5-Z
SFAC C  H  N  Cu I
UNIT 112 108 12 4 4
OMIT  -2.00  52.00
L.S. 6
ACTA
BOND $H
FMAP 2
PLAN 5
CONF
HTAB
WGHT  0.017700  0.000000
FVAR  0.048510
TEMP -123
MOLE 1
Cu1    4   0.270406  0.461335  0.247238 11.000000  0.027960  0.030360 =
           0.026920 -0.002860  0.008850 -0.000990
I1     5   0.273207  0.693288  0.168727 11.000000  0.035020  0.033860 =
           0.030300  0.004380  0.006740  0.002590
N1     3   0.294760  0.538871  0.341043 11.000000  0.023530  0.026590 =
           0.020600 -0.003500  0.002330 -0.003140
N2     3   0.144028  0.397249  0.268498 11.000000  0.018100  0.020540 =
           0.017980  0.003260  0.000050  0.000620
N3     3   0.353246  0.276788  0.239029 11.000000  0.025210  0.032610 =
           0.036550 -0.002380  0.011640  0.003660
C1     1   0.379872  0.618903  0.373511 11.000000  0.022350  0.031520 =
           0.016870 -0.002310  0.001550 -0.004770
C2     1   0.384673  0.789717  0.372326 11.000000  0.038430  0.028630 =
           0.017230 -0.005660  0.009130 -0.006750
C3     1   0.470879  0.865101  0.399866 11.000000  0.039650  0.024910 =
           0.028180 -0.005610  0.008250 -0.012540
AFIX 43
H3     2   0.475499  0.982397  0.399609 11.000000 -1.200000
AFIX 0
C4     1   0.548290  0.773690  0.427031 11.000000  0.023980  0.041610 =
           0.028400  0.006580  0.001130 -0.007980
C5     1   0.541604  0.604702  0.427666 11.000000  0.033420  0.033310 =
           0.027840 -0.000850 -0.004440 -0.003610
AFIX 43
H5     2   0.595616  0.541218  0.446285 11.000000 -1.200000
AFIX 0
C6     1   0.456942  0.523068  0.401493 11.000000  0.035600  0.027620 =
           0.022340  0.002110  0.002530 -0.008700
C7     1   0.227717  0.515327  0.368279 11.000000  0.029270  0.018290 =
           0.025050 -0.003140  0.004770 -0.002880
C8     1   0.228866  0.559541  0.435802 11.000000  0.018240  0.038980 =
           0.030310  0.001890  0.004900 -0.007860
AFIX 137
H8A    2   0.289219  0.610364  0.455957 11.000000 -1.500000
H8B    2   0.220043  0.459050  0.458824 11.000000 -1.500000
H8C    2   0.178079  0.637813  0.436309 11.000000 -1.500000
AFIX 0
C9     1   0.140742  0.436205  0.329028 11.000000  0.026940  0.015130 =
           0.027160  0.007310  0.002670 -0.001220
C10    1   0.061696  0.409836  0.351054 11.000000  0.028780  0.024200 =
           0.024000  0.002260  0.012390  0.003990
AFIX 43
H10    2   0.061249  0.438937  0.393087 11.000000 -1.200000
AFIX 0
C11    1  -0.017405  0.340423  0.311452 11.000000  0.021400  0.024430 =
           0.037030  0.001870  0.016280 -0.000870
AFIX 43
H11    2  -0.072283  0.319686  0.325997 11.000000 -1.200000
AFIX 0
C12    1  -0.014326  0.302764  0.251143 11.000000  0.018210  0.027650 =
           0.028950  0.001060  0.006160 -0.001400
AFIX 43
H12    2  -0.067912  0.256903  0.222971 11.000000 -1.200000
AFIX 0
C13    1   0.066774  0.331198  0.230806 11.000000  0.021420  0.014090 =
           0.029600 -0.002270  0.002220  0.001710
C14    1   0.072582  0.280259  0.165544 11.000000  0.014250  0.020510 =
           0.022850  0.003120  0.004100 -0.004690
C15    1   0.140123  0.171748  0.159318 11.000000  0.021520  0.027030 =
           0.032940  0.002860  0.000850 -0.000460
AFIX 43
H15    2   0.186477  0.139060  0.195611 11.000000 -1.200000
AFIX 0
C16    1   0.142914  0.105677  0.099271 11.000000  0.025850  0.028690 =
           0.033600  0.000170  0.014360  0.004760
AFIX 43
H16    2   0.190509  0.029500  0.095454 11.000000 -1.200000
AFIX 0
C17    1   0.076640  0.153284  0.047812 11.000000  0.033630  0.028230 =
           0.030710 -0.004580  0.011200 -0.005550
AFIX 43
H17    2   0.078137  0.108666  0.007857 11.000000 -1.200000
AFIX 0
C18    1   0.005583  0.266893  0.051720 11.000000  0.020880  0.024860 =
           0.025660  0.002720  0.002180 -0.006160
C19    1   0.004267  0.336131  0.111551 11.000000  0.024030  0.018430 =
           0.024950 -0.001060  0.006410 -0.004320
C20    1  -0.064798  0.458092  0.113086 11.000000  0.026960  0.024420 =
           0.026490 -0.002080  0.002800 -0.006500
AFIX 43
H20    2  -0.067060  0.506958  0.152221 11.000000 -1.200000
AFIX 0
C21    1  -0.127342  0.506048  0.060046 11.000000  0.022560  0.029380 =
           0.037720  0.004460  0.003780  0.006690
AFIX 43
H21    2  -0.171211  0.590632  0.062599 11.000000 -1.200000
AFIX 0
C22    1  -0.129287  0.433444  0.000578 11.000000  0.031000  0.036370 =
           0.029450  0.008060 -0.001230 -0.000680
AFIX 43
H22    2  -0.175417  0.464383 -0.036093 11.000000 -1.200000
AFIX 0
C23    1  -0.062514  0.317471 -0.002130 11.000000  0.034470  0.033760 =
           0.019990 -0.001410  0.006850 -0.008170
AFIX 43
H23    2  -0.062030  0.269337 -0.041702 11.000000 -1.200000
AFIX 0
C24    1   0.300271  0.893665  0.342676 11.000000  0.037670  0.031950 =
           0.037290 -0.008260  0.014260 -0.004160
AFIX 137
H24A   2   0.274676  0.857231  0.299164 11.000000 -1.500000
H24B   2   0.318892  1.010197  0.342833 11.000000 -1.500000
H24C   2   0.252406  0.881105  0.366765 11.000000 -1.500000
AFIX 0
C25    1   0.641844  0.859195  0.454699 11.000000  0.041340  0.047040 =
           0.053580  0.000870 -0.008400 -0.024070
AFIX 137
H25A   2   0.635619  0.931419  0.489482 11.000000 -1.500000
H25B   2   0.659835  0.925515  0.421954 11.000000 -1.500000
H25C   2   0.690129  0.775535  0.470421 11.000000 -1.500000
AFIX 0
C26    1   0.452375  0.337579  0.403944 11.000000  0.042400  0.031650 =
           0.034050  0.006510 -0.001630  0.000690
AFIX 137
H26A   2   0.513892  0.291048  0.403679 11.000000 -1.500000
H26B   2   0.405514  0.296975  0.367191 11.000000 -1.500000
H26C   2   0.434736  0.303634  0.442561 11.000000 -1.500000
AFIX 0
C27    1   0.402893  0.170972  0.238657 11.000000  0.024010  0.039950 =
           0.021780  0.000210  0.006340 -0.005590
C28    1   0.468203  0.034884  0.239605 11.000000  0.034900  0.030970 =
           0.046310 -0.000300  0.013870  0.006480
AFIX 137
H28A   2   0.506762  0.019956  0.282548 11.000000 -1.500000
H28B   2   0.508761  0.060077  0.211194 11.000000 -1.500000
H28C   2   0.433049 -0.066985  0.225711 11.000000 -1.500000
AFIX 0
Q1     1   0.235800  0.643600  0.481900 11.000000  0.050000      1.13
Q2     1   0.273600  0.574800  0.210400 11.000000  0.050000      0.92
Q3     1   0.274700  0.581200  0.128500 11.000000  0.050000      0.77
Q4     1   0.308500  0.563100  0.260100 11.000000  0.050000      0.62
Q5     1   0.263900  0.811300  0.158200 11.000000  0.050000      0.57
HKLF 4
END
;
