# Supplementary material for: Crystal structure of (aceto­nitrile-κN)iodido­(2-(naphthalen-1-yl)-6-{1-[(2,4,6-tri­methyl­phen­yl)imino]ethyl}­pyridine-κ2 N,N′)copper(I)
Source: Acta Crystallogr E Crystallogr Commun. 2016 Nov 29;72(Pt 12):1845–7. doi: 10.1107/S2056989016018685 (PMC5137624; doi:10.1107/S2056989016018685)
Supplement: Supplementary file 2 [file e-72-01845-Isup2.hkl]

# 
# h,k,l, Fc-squared, Fo-squared, sigma(Fo-squared) and status flag 
# 
data_I
_shelx_title ' 16096 in P2(1)/c' 
_shelx_refln_list_code          4 
_shelx_F_calc_maximum      278.60 
_exptl_crystal_F_000      1192.00 
_reflns_d_resolution_high  0.8107 
 
loop_ 
 _symmetry_equiv_pos_as_xyz 
 'x, y, z' 
 '-x, y+1/2, -z+1/2' 
 '-x, -y, -z' 
 'x, -y-1/2, z-1/2' 
 
_cell_length_a    14.6894 
_cell_length_b     8.0775 
_cell_length_c    21.8606 
_cell_angle_alpha  90.000 
_cell_angle_beta  103.942 
_cell_angle_gamma  90.000 
 
_shelx_F_squared_multiplier     1.000 
 
loop_ 
 _refln_index_h 
 _refln_index_k 
 _refln_index_l 
 _refln_F_squared_calc 
 _refln_F_squared_meas 
 _refln_F_squared_sigma 
 _refln_observed_status 
   1   0   0     1084.72      329.85    281.03 o 
   2   0   0    12470.21    14026.18    281.79 o 
   3   0   0    14411.59    14721.96    351.56 o 
   4   0   0    42575.52    42694.12   1442.75 o 
   5   0   0    34464.28    32473.62    832.71 o 
   6   0   0    19955.51    19449.95    556.01 o 
   7   0   0    36523.32    35979.58    879.00 o 
   8   0   0     9672.87    10230.48    495.12 o 
   9   0   0    24845.76    26300.78   1070.09 o 
  10   0   0     4595.35     5166.38    432.08 o 
  11   0   0    19113.67    19120.59   1603.81 o 
  12   0   0     1711.99     2169.46    461.90 o 
  13   0   0      734.90     1241.34    450.81 o 
  14   0   0     6112.98     5727.23    779.51 o 
  15   0   0    12205.03    14325.92   1958.56 o 
  16   0   0      730.83     1012.75    526.53 o 
  17   0   0      416.61      525.40    437.00 o 
   1   1   0     9364.40     8862.86    969.47 o 
   2   1   0     5228.88     5504.52    152.44 o 
   3   1   0    54328.29    55787.79    676.39 o 
   4   1   0    10533.16     9777.44    271.77 o 
   5   1   0    12936.35    13524.08    295.79 o 
   6   1   0     3488.46     3108.60    172.50 o 
   7   1   0     4205.69     4486.13    213.30 o 
   8   1   0    12212.58    12317.71    373.12 o 
   9   1   0       99.27       97.59    141.02 o 
  10   1   0     4583.54     4070.40    313.49 o 
  11   1   0     2454.53     2248.41    270.54 o 
  12   1   0     4096.93     4397.31    471.85 o 
  13   1   0        3.39     -105.15    155.19 o 
  14   1   0      965.15     1202.49    308.57 o 
  15   1   0      171.13      222.62    259.45 o 
  16   1   0       60.77      215.38    366.14 o 
  17   1   0      596.83      630.16    406.10 o 
   0   2   0     1588.54      884.93    477.36 o 
   1   2   0      257.27      214.10     73.41 o 
   2   2   0     3410.84     2701.29    470.38 o 
   3   2   0    18606.98    18744.65    380.31 o 
   4   2   0      451.87      424.44     98.65 o 
   5   2   0      966.64     1052.65    119.31 o 
   6   2   0       20.09       78.04    118.50 o 
   7   2   0      297.17      177.29    124.43 o 
   8   2   0       20.06       46.69    123.26 o 
   9   2   0      814.43      839.49    182.64 o 
  10   2   0      291.47      242.15    145.77 o 
  11   2   0     3185.88     3049.89    308.85 o 
  12   2   0      389.01      382.34    185.50 o 
  13   2   0      160.15      250.42    209.80 o 
  14   2   0      432.83      281.04    311.43 o 
  15   2   0      243.70      327.98    382.04 o 
  16   2   0       33.71      -70.53    266.21 o 
  17   2   0       30.27        0.57    323.36 o 
   1   3   0    11915.83     8372.11   2079.46 o 
   2   3   0      411.09      494.16    111.12 o 
   3   3   0     6168.59     5462.98    711.08 o 
   4   3   0     1758.33     1684.10    166.43 o 
   5   3   0     3141.53     3116.65    218.14 o 
   6   3   0     6150.52     5788.83    288.87 o 
   7   3   0     2614.50     2949.79    270.10 o 
   8   3   0     9871.06     9701.49    469.18 o 
   9   3   0     1785.80     1734.56    231.98 o 
  10   3   0     5217.12     4276.11    722.88 o 
  11   3   0      126.13      218.77    181.83 o 
  12   3   0     2056.69     2022.45    349.51 o 
  13   3   0      110.56      299.76    229.56 o 
  14   3   0     2587.39     3059.60    532.45 o 
  15   3   0      472.59      658.44    378.58 o 
  16   3   0     1290.92     1345.35    472.52 o 
   0   4   0     1800.40      976.28    557.97 o 
   1   4   0      349.82      434.16    135.21 o 
   2   4   0     4121.24     3031.13    434.20 o 
   3   4   0      948.59      891.70    160.94 o 
   4   4   0     5150.84     4406.54    554.86 o 
   5   4   0     1018.91     1204.92    201.59 o 
   6   4   0     1947.87     1972.97    217.40 o 
   7   4   0      609.92      577.59    172.52 o 
   8   4   0      230.66      235.05    139.74 o 
   9   4   0      206.97      280.33    191.85 o 
  10   4   0        0.54      -99.50    167.38 o 
  11   4   0     1149.83     1130.67    277.99 o 
  12   4   0        0.84     -116.86    201.52 o 
  13   4   0      915.52      642.89    250.52 o 
  14   4   0       17.14       -8.70    251.56 o 
  15   4   0      159.59      165.77    319.86 o 
  16   4   0       64.59      217.37    317.41 o 
   1   5   0     3320.82     2196.57    646.93 o 
   2   5   0      904.71      581.81    203.65 o 
   3   5   0     5446.14     5074.56    723.66 o 
   4   5   0     1164.89      994.35    191.24 o 
   5   5   0     2357.79     1794.56    467.67 o 
   6   5   0     2061.15     1598.89    348.90 o 
   7   5   0      581.84      637.43    236.13 o 
   8   5   0     2250.40     2282.65    335.61 o 
   9   5   0     1398.72     1399.03    287.14 o 
  10   5   0     2301.91     2417.93    372.79 o 
  11   5   0       13.85      -56.13    242.38 o 
  12   5   0     2794.34     3283.38    465.88 o 
  13   5   0      128.23      281.89    271.67 o 
  14   5   0      896.94      900.00    344.21 o 
  15   5   0      102.74      202.33    339.66 o 
   0   6   0     5282.18     3247.10   1691.03 o 
   1   6   0        5.90      -26.31    168.58 o 
   2   6   0      768.97      886.10    211.47 o 
   3   6   0      847.97      706.93    200.34 o 
   4   6   0     3614.67     3380.04    394.51 o 
   5   6   0      504.94      438.94    258.31 o 
   6   6   0     1414.33     1160.95    387.23 o 
   7   6   0      694.62      470.13    224.52 o 
   8   6   0      324.07      177.53    216.19 o 
   9   6   0      771.87      590.60    256.35 o 
  10   6   0        1.11      -24.51    218.18 o 
  11   6   0     1232.37     1052.25    327.77 o 
  12   6   0       34.57      -98.51    261.49 o 
  13   6   0      417.03      396.72    336.82 o 
  14   6   0       15.32       91.79    298.18 o 
   1   7   0      823.20      636.87    280.02 o 
   2   7   0       77.79       85.16    243.63 o 
   3   7   0      248.45      182.44    280.10 o 
   4   7   0      290.25      448.87    314.79 o 
   5   7   0      401.47      230.79    213.08 o 
   6   7   0       88.60       35.70    222.22 o 
   7   7   0       21.56       -2.42    244.87 o 
   8   7   0      219.87      118.74    256.04 o 
   9   7   0       91.83      199.21    289.76 o 
  10   7   0       34.19      282.79    273.73 o 
  11   7   0       15.45     -145.42    259.81 o 
  12   7   0       98.56       -5.86    328.29 o 
   0   8   0     5137.69     6947.25    891.78 o 
   1   8   0      120.89       54.11    230.67 o 
   2   8   0     3341.50     3586.67    759.11 o 
   3   8   0     1012.17     1512.69    424.49 o 
   4   8   0     2672.83     2220.72    589.05 o 
   5   8   0     1380.00     1777.86    404.03 o 
   6   8   0     1803.70     1924.38    413.10 o 
   7   8   0     2082.96     2418.80    475.08 o 
   8   8   0      282.72      262.38    312.94 o 
   9   8   0     2642.56     3457.76    609.51 o 
  10   8   0       39.99      -21.56    354.76 o 
   1   9   0     3213.40     4088.88    578.66 o 
   2   9   0      483.48      643.51    449.03 o 
   3   9   0     3187.73     3780.77    693.39 o 
   4   9   0     1221.89     2012.29    447.59 o 
   5   9   0     1520.47     1976.24    536.58 o 
   6   9   0     1218.05     1166.80    394.66 o 
   7   9   0     1067.58     1379.12    437.03 o 
 -17   1   1      440.72      354.11    417.37 o 
 -16   1   1     1302.46     1826.24    500.27 o 
 -15   1   1     1265.50     1549.79    349.16 o 
 -14   1   1     1151.64     1669.18    335.07 o 
 -13   1   1     3848.32     4009.00    448.14 o 
 -12   1   1     3527.86     4137.58    434.34 o 
 -11   1   1       17.10       56.54    136.58 o 
 -10   1   1     5414.91     5300.91    361.99 o 
  -9   1   1       95.54      105.88    122.41 o 
  -8   1   1    12486.19    12366.45    374.81 o 
  -7   1   1     3854.68     3867.87    207.36 o 
  -6   1   1     4732.99     4433.18    205.91 o 
  -5   1   1     2857.42     2608.02    152.89 o 
  -4   1   1     4977.05     4249.22    419.16 o 
  -3   1   1    12644.34    12818.18    247.95 o 
  -2   1   1     1513.16     1421.44     80.97 o 
  -1   1   1    55449.10    60664.61    936.75 o 
   0   1   1       54.99       63.15     45.91 o 
   1   1   1    29373.29    31272.83    546.25 o 
   2   1   1      215.39      199.04     37.54 o 
   3   1   1    46738.36    48282.00    898.36 o 
   4   1   1     8657.49     8423.53    302.83 o 
   5   1   1    17040.16    16482.77    462.57 o 
   6   1   1     6681.05     7171.77    241.66 o 
   7   1   1     9563.71     9590.91    283.79 o 
   8   1   1     4269.97     4612.67    240.84 o 
   9   1   1     3314.54     3553.81    297.14 o 
  10   1   1     6944.71     6826.35    404.05 o 
  11   1   1     1466.66     1522.47    286.06 o 
  12   1   1     2607.48     2387.77    356.21 o 
  13   1   1        6.07        0.56    176.42 o 
  14   1   1     1830.17     2151.24    388.42 o 
  15   1   1        2.70      -91.95    241.67 o 
  16   1   1      336.39      358.67    256.00 o 
  17   1   1      668.43      669.27    488.42 o 
 -17   2   1       21.42       64.57    341.69 o 
 -16   2   1     1728.14     1620.15    464.59 o 
 -15   2   1       16.49      237.64    333.59 o 
 -14   2   1      447.41      558.62    335.14 o 
 -13   2   1       59.70       95.66    248.25 o 
 -12   2   1      146.50      184.82    175.34 o 
 -11   2   1      750.17      629.30    187.01 o 
 -10   2   1     2599.37     2656.44    275.36 o 
  -9   2   1     1921.31     1837.05    242.89 o 
  -8   2   1      362.85      442.24    155.73 o 
  -7   2   1     1075.77     1056.83    140.48 o 
  -6   2   1     1440.44     1384.37    133.68 o 
  -5   2   1     6976.51     6558.46    241.75 o 
  -4   2   1       77.90      144.88     78.61 o 
  -3   2   1     2641.98     2922.38    166.50 o 
  -2   2   1    25920.08    26573.96    419.66 o 
  -1   2   1    28722.29    26205.16   1582.55 o 
   0   2   1      694.45      410.46    107.91 o 
   1   2   1        3.54       44.89     74.52 o 
   2   2   1     2499.34     2474.55    153.48 o 
   3   2   1       11.42       39.99     87.80 o 
   4   2   1     1417.92     1224.05    160.09 o 
   5   2   1     1473.12     1519.75    180.28 o 
   6   2   1    14613.85    14854.41    499.82 o 
   7   2   1      631.26      637.43    161.55 o 
   8   2   1     2470.97     2359.44    254.39 o 
   9   2   1      499.80      848.38    235.82 o 
  10   2   1      608.92      713.22    186.27 o 
  11   2   1       28.60       54.56    160.64 o 
  12   2   1      228.96       66.56    170.41 o 
  13   2   1     1697.71     1977.73    348.65 o 
  14   2   1     1207.88     1061.64    415.49 o 
  15   2   1       68.12       35.90    284.36 o 
  16   2   1        1.18       45.39    328.52 o 
  17   2   1      182.30      168.98    375.67 o 
 -16   3   1      106.64       70.77    273.31 o 
 -15   3   1      152.39      168.74    273.33 o 
 -14   3   1      220.83       -6.46    238.50 o 
 -13   3   1     1582.83     1798.97    348.11 o 
 -12   3   1      470.79      468.50    236.09 o 
 -11   3   1      466.72      458.88    206.93 o 
 -10   3   1     2669.06     2538.73    286.12 o 
  -9   3   1     1111.19     1037.77    198.43 o 
  -8   3   1      463.89      366.77    154.99 o 
  -7   3   1      234.73      317.71    128.56 o 
  -6   3   1     2892.76     2714.86    197.98 o 
  -5   3   1      109.40      210.78    105.97 o 
  -4   3   1    19896.89    20557.57    643.62 o 
  -3   3   1     2513.18     2706.69    179.45 o 
  -2   3   1     6445.16     5338.77    620.82 o 
  -1   3   1       51.65       28.57    103.81 o 
   0   3   1     7043.83     6742.30    298.54 o 
   1   3   1     3826.27     3835.09    223.14 o 
   2   3   1     3470.87     3303.13    214.96 o 
   3   3   1     5352.93     5206.88    250.05 o 
   4   3   1     2227.26     2191.70    213.05 o 
   5   3   1     2078.63     2181.59    285.63 o 
   6   3   1        2.52       28.38    121.94 o 
   7   3   1     1088.26     1183.32    209.51 o 
   8   3   1      117.01       84.09    140.21 o 
   9   3   1      777.01      751.78    170.09 o 
  10   3   1     2746.24     2283.68    501.08 o 
  11   3   1     3269.82     3164.12    339.37 o 
  12   3   1      601.16      645.17    276.11 o 
  13   3   1      141.34      -21.26    266.48 o 
  14   3   1     1266.36     1162.62    393.73 o 
  15   3   1       64.73       68.36    310.72 o 
  16   3   1      317.05      393.41    355.09 o 
 -16   4   1     1243.86     1267.81    429.10 o 
 -15   4   1     1724.73     1592.87    707.05 o 
 -14   4   1     1269.57     1619.88    368.31 o 
 -13   4   1     5164.79     5031.09    642.04 o 
 -12   4   1      899.20     1152.14    297.13 o 
 -11   4   1     3103.49     3193.92    403.54 o 
 -10   4   1      216.52      232.39    166.56 o 
  -9   4   1    16020.44    15794.30    766.44 o 
  -8   4   1      239.37      199.33    156.28 o 
  -7   4   1    24388.24    23903.32    701.56 o 
  -6   4   1     5770.08     5724.20    318.81 o 
  -5   4   1    27107.65    26855.66    623.03 o 
  -4   4   1     4137.66     4109.02    299.88 o 
  -3   4   1    10621.42     9596.25    367.58 o 
  -2   4   1    25258.14    21194.26   2575.23 o 
  -1   4   1     6435.89     4343.28    863.98 o 
   0   4   1    16030.13    14618.89    499.69 o 
   1   4   1     3585.38     2964.05    228.06 o 
   2   4   1    56405.33    47353.59   6183.85 o 
   3   4   1     1140.52     1306.43    180.60 o 
   4   4   1    12446.00    11407.36    425.43 o 
   5   4   1     2538.81     2649.53    262.31 o 
   6   4   1    17999.09    15286.06   2701.62 o 
   7   4   1     6979.31     7389.20    434.53 o 
   8   4   1     6545.78     6479.54    465.24 o 
   9   4   1    14060.54    13987.47    739.22 o 
  10   4   1     4186.79     4255.32    439.87 o 
  11   4   1     3876.93     4888.54    501.83 o 
  12   4   1      226.70      380.91    255.88 o 
  13   4   1     6719.55     6072.60    582.63 o 
  14   4   1      105.91      237.76    295.33 o 
  15   4   1     3213.58     2953.22    577.58 o 
 -15   5   1     2095.54     1980.58    497.50 o 
 -14   5   1      391.28     1745.79   1538.46 o 
 -13   5   1      963.24     1120.18    306.22 o 
 -12   5   1     3032.08     3216.54    453.38 o 
 -11   5   1      374.69      533.13    270.98 o 
 -10   5   1     7014.11     6544.52    547.90 o 
  -9   5   1     1104.15     1082.21    273.48 o 
  -8   5   1     4334.06     4389.18    436.99 o 
  -7   5   1       13.66      104.45    182.72 o 
  -6   5   1    12645.56    13196.03    694.06 o 
  -5   5   1     4588.51     4472.70    375.01 o 
  -4   5   1     8389.56     8177.26    420.75 o 
  -3   5   1     8819.71     8770.70    605.23 o 
  -2   5   1     5667.09     4167.20    656.30 o 
  -1   5   1    17075.58    16076.52    584.64 o 
   0   5   1     7091.43     7077.03    410.68 o 
   1   5   1     9664.00     9226.25    438.39 o 
   2   5   1      501.44      687.26    172.32 o 
   3   5   1    20985.15    21160.60    639.47 o 
   4   5   1     1452.19     1371.37    220.70 o 
   5   5   1    15251.45    15003.86    625.01 o 
   6   5   1     2481.50     2200.17    265.79 o 
   7   5   1     4212.08     2932.76    787.00 o 
   8   5   1      943.44      679.25    243.79 o 
   9   5   1     2167.48     2118.38    344.77 o 
  10   5   1     3914.31     4024.70    457.63 o 
  11   5   1     1319.94     1213.81    318.83 o 
  12   5   1     3820.78     4388.62    523.50 o 
  13   5   1       27.27      -16.78    261.15 o 
  14   5   1     2506.09     2372.28    452.28 o 
  15   5   1       73.06       32.35    354.97 o 
 -14   6   1      474.18      642.86    377.89 o 
 -13   6   1       13.18      254.95    297.01 o 
 -12   6   1     1346.60     1453.08    381.31 o 
 -11   6   1        0.62      151.39    256.57 o 
 -10   6   1     1225.50     1171.36    319.80 o 
  -9   6   1      167.83      217.71    204.64 o 
  -8   6   1     2037.11     2109.74    353.51 o 
  -7   6   1     3205.72     3395.08    420.69 o 
  -6   6   1       13.48      -36.34    208.41 o 
  -5   6   1      859.01     1174.68    261.95 o 
  -4   6   1       19.32       34.45    152.73 o 
  -3   6   1      242.36      230.95    193.34 o 
  -2   6   1      358.40      345.06    201.58 o 
  -1   6   1     2361.28     2271.18    275.92 o 
   0   6   1      152.67      204.17    192.61 o 
   1   6   1      103.57      123.33    182.58 o 
   2   6   1     1608.61     1675.49    274.55 o 
   3   6   1      845.93      832.69    205.29 o 
   4   6   1     3433.46     3438.21    354.29 o 
   5   6   1      799.53      557.48    236.33 o 
   6   6   1        2.61      -94.94    175.68 o 
   7   6   1        2.66       24.60    255.68 o 
   8   6   1      976.98      769.44    293.24 o 
   9   6   1        2.48      -46.18    230.68 o 
  10   6   1      231.04       85.89    257.63 o 
  11   6   1        3.31      253.86    398.90 o 
  12   6   1        7.38       41.39    233.77 o 
  13   6   1      163.98       78.35    314.17 o 
 -12   7   1      227.61      473.09    342.37 o 
 -11   7   1      198.14      192.34    288.42 o 
 -10   7   1      697.75      786.60    278.73 o 
  -9   7   1       39.41     -186.03    200.75 o 
  -8   7   1      846.03      993.17    348.18 o 
  -7   7   1        2.06      216.53    234.43 o 
  -6   7   1     3107.48     3768.66    510.67 o 
  -5   7   1      197.72      326.32    218.86 o 
  -4   7   1     1977.04     2494.40    365.44 o 
  -3   7   1      235.54      313.87    238.75 o 
  -2   7   1      140.81      239.76    229.60 o 
  -1   7   1     2663.02     2854.06    374.60 o 
   0   7   1      982.87     1287.43    258.02 o 
   1   7   1     2897.26     3127.68    329.49 o 
   2   7   1       89.84       76.75    196.86 o 
   3   7   1     1633.45     1402.19    281.67 o 
   4   7   1      159.36       54.32    240.74 o 
   5   7   1     1044.55     1242.15    339.14 o 
   6   7   1      329.96      342.12    292.57 o 
   7   7   1      655.96      762.16    321.99 o 
   8   7   1      950.58     1350.71    382.50 o 
   9   7   1      570.20     1336.54    712.67 o 
  10   7   1      699.50      834.35    342.06 o 
  11   7   1      503.66      591.80    364.27 o 
  12   7   1      403.94      585.42    394.63 o 
 -10   8   1       29.20     -151.76    245.86 o 
  -9   8   1     1095.75     1261.78    379.93 o 
  -8   8   1       11.65      131.48    293.90 o 
  -7   8   1      957.99      885.13    423.73 o 
  -6   8   1      218.67      231.55    226.91 o 
  -5   8   1      314.82      238.49    242.19 o 
  -4   8   1     1630.32      884.48    324.16 o 
  -3   8   1     1168.75      955.29    317.13 o 
  -2   8   1      607.33      876.48    582.32 o 
  -1   8   1      193.39      458.19    303.00 o 
   0   8   1      427.06      999.15    335.12 o 
   1   8   1      288.67      429.78    292.82 o 
   2   8   1     1659.03     1807.88    368.28 o 
   3   8   1       28.87      -71.90    421.97 o 
   4   8   1     2171.94     1323.91    819.96 o 
   5   8   1      408.31      376.26    340.88 o 
   6   8   1      926.84     1336.54    366.11 o 
   7   8   1      581.31      607.59    312.52 o 
   8   8   1      681.22      607.29    315.48 o 
   9   8   1      288.47      381.84    345.61 o 
  10   8   1        6.41      -32.31    307.55 o 
  -7   9   1      147.80      132.05    432.12 o 
  -6   9   1      365.24      665.64    423.28 o 
  -5   9   1      223.23      521.72    424.49 o 
  -4   9   1       93.49      140.20    344.13 o 
  -3   9   1      431.53      666.61    435.45 o 
  -2   9   1       24.64     -118.25    349.60 o 
  -1   9   1      253.70      468.18    281.07 o 
   0   9   1       24.49      -45.76    248.56 o 
   1   9   1      162.10      239.99    296.15 o 
   2   9   1        7.10      127.33    323.11 o 
   3   9   1      491.42      503.87    352.07 o 
   4   9   1       29.23      138.21    300.93 o 
   5   9   1      159.05      402.41    381.27 o 
   6   9   1      370.05      401.24    351.40 o 
   7   9   1        4.09      -12.24    327.91 o 
 -17   0   2      309.11      250.66    985.65 o 
 -16   0   2     7796.58     8660.61   1054.65 o 
 -15   0   2       84.16       78.35    366.15 o 
 -14   0   2     6456.90     6549.19    826.17 o 
 -13   0   2     5353.42     5706.31    732.43 o 
 -12   0   2     8732.62     9306.19    877.70 o 
 -11   0   2    11006.93    12919.37   1015.40 o 
 -10   0   2     3811.55     3986.19    384.45 o 
  -9   0   2    31094.84    30704.35    889.97 o 
  -8   0   2     1033.28     1416.99    227.77 o 
  -7   0   2    34465.98    35465.05    837.46 o 
  -6   0   2       13.28       44.78    113.16 o 
  -5   0   2    29304.94    28095.90    964.47 o 
  -4   0   2     4994.76     4847.85    255.65 o 
  -3   0   2    64527.63    70105.84    853.60 o 
  -2   0   2    46114.23    35115.54  16683.57 o 
  -1   0   2     9020.42     9807.99    286.79 o 
   0   0   2    52372.14    49223.88   1780.26 o 
   1   0   2     1752.12     1660.50    286.55 o 
   2   0   2    39254.28    43577.57   1325.53 o 
   3   0   2       13.51      -11.50     71.54 o 
   4   0   2    53630.37    52984.86    984.91 o 
   5   0   2     1290.16     1487.51    189.54 o 
   6   0   2    27776.13    27198.52    767.86 o 
   7   0   2     6874.08     7361.66    421.15 o 
   8   0   2    25011.76    24994.64    771.67 o 
   9   0   2    11697.85    12108.49    569.54 o 
  10   0   2     6869.27     6731.31    724.66 o 
  11   0   2     3499.05     3718.39    549.00 o 
  12   0   2     9497.37    10132.80    969.30 o 
  13   0   2     4471.55     5374.96    756.16 o 
  14   0   2      352.71      670.40    411.43 o 
  15   0   2     7793.70    11730.09   1894.83 o 
  16   0   2       36.47      296.44    409.84 o 
  17   0   2     2209.30     2763.39    739.54 o 
 -17   1   2      923.69      950.31    460.99 o 
 -16   1   2      196.57      280.97    342.07 o 
 -15   1   2     1115.85     1581.81    421.83 o 
 -14   1   2      325.33      543.57    249.59 o 
 -13   1   2     5424.26     5728.10    513.67 o 
 -12   1   2     2622.10     2685.07    369.48 o 
 -11   1   2     6627.81     6701.56    418.86 o 
 -10   1   2     1166.31     1455.80    222.26 o 
  -9   1   2     4729.72     5048.48    283.48 o 
  -8   1   2     3884.81     3910.72    240.98 o 
  -7   1   2     8232.90     8212.08    298.01 o 
  -6   1   2    18124.66    17660.14    400.35 o 
  -5   1   2      236.58      262.81     83.20 o 
  -4   1   2    24343.10    24033.48    401.41 o 
  -3   1   2     2961.84     2904.97    129.07 o 
  -2   1   2    50786.46    54368.68    586.41 o 
  -1   1   2      407.76      336.51     45.28 o 
   0   1   2      116.33      172.62     43.09 o 
   1   1   2     1665.80     1653.96     89.02 o 
   2   1   2     9797.04     9887.90    205.55 o 
   3   1   2    14351.25    13559.41    359.46 o 
   4   1   2     9014.21     7481.04    863.89 o 
   5   1   2    21862.71    21387.32    528.66 o 
   6   1   2      602.77      570.21    140.09 o 
   7   1   2     7486.40     7405.90    267.36 o 
   8   1   2      278.11      298.76    117.67 o 
   9   1   2     7441.15     7578.74    426.92 o 
  10   1   2       80.84       90.80    146.18 o 
  11   1   2      697.10      622.03    222.28 o 
  12   1   2     3623.85     3812.20    431.44 o 
  13   1   2     6414.65     7479.56    612.05 o 
  14   1   2        6.61      -60.67    216.35 o 
  15   1   2       89.80       82.43    252.82 o 
  16   1   2     1917.49     1686.08    394.48 o 
  17   1   2      110.27       73.78    418.97 o 
 -17   2   2      438.04      589.95    385.88 o 
 -16   2   2      607.03      836.50    375.04 o 
 -15   2   2     1180.84     2999.43   1537.12 o 
 -14   2   2      932.06     1214.16    400.33 o 
 -13   2   2     1067.63     1224.48    340.09 o 
 -12   2   2     1009.90     1205.18    234.66 o 
 -11   2   2      133.28      104.04    148.50 o 
 -10   2   2     3367.80     3333.33    309.11 o 
  -9   2   2       12.89      161.38    142.05 o 
  -8   2   2     2241.88     2052.63    304.77 o 
  -7   2   2        4.08      -25.91     96.34 o 
  -6   2   2     8107.78     8384.87    300.03 o 
  -5   2   2     7270.28     7796.41    263.40 o 
  -4   2   2    24897.79    27261.84    465.81 o 
  -3   2   2     6595.70     6650.01    209.18 o 
  -2   2   2     1144.28     1101.44     89.00 o 
  -1   2   2    27284.12    23815.94    973.27 o 
   0   2   2       94.53      109.17     69.29 o 
   1   2   2    50597.08    50341.86    780.48 o 
   2   2   2      647.73      797.88    100.11 o 
   3   2   2     3488.94     3449.27    163.45 o 
   4   2   2      910.66     1055.92    149.39 o 
   5   2   2    16997.38    14119.89   2923.60 o 
   6   2   2     4678.43     4347.65    293.32 o 
   7   2   2     1749.98     1693.64    231.55 o 
   8   2   2     3476.04     3962.52    335.23 o 
   9   2   2      976.08      938.72    203.93 o 
  10   2   2     1609.41     1852.07    268.68 o 
  11   2   2      460.76      483.21    202.70 o 
  12   2   2      385.04      801.90    565.08 o 
  13   2   2     1013.80      860.48    262.68 o 
  14   2   2      190.77      212.47    220.29 o 
  15   2   2      407.61      356.89    309.68 o 
  16   2   2      437.52      156.81    347.91 o 
 -17   3   2      271.02      398.82    349.93 o 
 -16   3   2      130.70       95.23    269.77 o 
 -15   3   2      339.76      293.00    289.51 o 
 -14   3   2      519.48      691.58    329.50 o 
 -13   3   2      527.75      637.79    256.14 o 
 -12   3   2      115.97      123.94    167.40 o 
 -11   3   2     1128.12      595.56    267.14 o 
 -10   3   2      959.53      795.34    211.17 o 
  -9   3   2        9.23     3387.13   2374.38 o 
  -8   3   2     7329.58     7804.93    411.34 o 
  -7   3   2       16.34       50.74    112.40 o 
  -6   3   2    12753.65    12714.78    396.95 o 
  -5   3   2      271.36      137.56    100.60 o 
  -4   3   2     6567.54     6375.37    258.27 o 
  -3   3   2     3825.83     4001.19    205.29 o 
  -2   3   2     5024.49     4581.61    215.37 o 
  -1   3   2     1868.94     1644.69    160.41 o 
   0   3   2     9132.06     9183.77    316.39 o 
   1   3   2    24134.43    24379.03    503.51 o 
   2   3   2    12558.42    11303.28    598.76 o 
   3   3   2    10457.03    10283.28    361.71 o 
   4   3   2     2990.27     3183.83    197.22 o 
   5   3   2    12866.64    12059.67    339.15 o 
   6   3   2     2351.12     2247.37    240.87 o 
   7   3   2     5663.70     4906.80    836.17 o 
   8   3   2     2975.73     2989.52    299.52 o 
   9   3   2     5172.05     5768.88    812.96 o 
  10   3   2     1122.49     1037.98    215.86 o 
  11   3   2      638.91      695.52    198.37 o 
  12   3   2     2435.46     2886.53    338.11 o 
  13   3   2       72.54      262.30    299.77 o 
  14   3   2     1034.48     1399.96    460.58 o 
  15   3   2      132.73      133.43    287.00 o 
  16   3   2     2113.37     1767.22    522.59 o 
 -16   4   2      258.28      210.23    358.14 o 
 -15   4   2      146.59      158.20    259.84 o 
 -14   4   2      101.36       82.70    222.17 o 
 -13   4   2      460.80      583.29    264.16 o 
 -12   4   2      160.96       12.69    200.47 o 
 -11   4   2     1695.79     1854.43    332.20 o 
 -10   4   2      184.07      168.61    167.97 o 
  -9   4   2      501.69      595.31    197.98 o 
  -8   4   2        0.29      111.55    159.67 o 
  -7   4   2       45.55      223.47    274.84 o 
  -6   4   2      462.17      582.16    149.01 o 
  -5   4   2     3593.07     3588.33    237.66 o 
  -4   4   2      711.29      783.46    148.65 o 
  -3   4   2     1870.41     1736.29    174.57 o 
  -2   4   2      506.29      476.72    146.54 o 
  -1   4   2     1519.53     1549.89    181.60 o 
   0   4   2     2951.02     2816.04    229.04 o 
   1   4   2     1390.56     1555.92    186.79 o 
   2   4   2     5628.10     5812.60    335.88 o 
   3   4   2      300.15      624.42    198.53 o 
   4   4   2     2696.08     2889.34    228.15 o 
   5   4   2      491.15      594.37    141.53 o 
   6   4   2     1544.74     1748.38    243.41 o 
   7   4   2       13.48      165.76    148.07 o 
   8   4   2      390.43      434.73    174.01 o 
   9   4   2     1408.60     1221.33    257.09 o 
  10   4   2     1328.76     1198.78    272.14 o 
  11   4   2     1934.14     2315.25    391.89 o 
  12   4   2       89.51      410.74    247.56 o 
  13   4   2      464.60      587.43    273.73 o 
  14   4   2        0.02     -165.42    251.49 o 
  15   4   2       41.66       62.12    294.30 o 
 -15   5   2      198.22      231.57    284.22 o 
 -14   5   2      528.72      806.80    287.76 o 
 -13   5   2       71.28       64.37    236.26 o 
 -12   5   2     1247.02     1865.69    367.53 o 
 -11   5   2       94.76      150.02    225.28 o 
 -10   5   2     1628.79     1907.40    335.27 o 
  -9   5   2     1264.19     1339.22    279.34 o 
  -8   5   2      220.52      165.85    198.61 o 
  -7   5   2      367.25      400.63    241.36 o 
  -6   5   2     5207.77     4643.11    425.66 o 
  -5   5   2     1115.26     1056.36    212.82 o 
  -4   5   2     6040.71     5966.70    321.49 o 
  -3   5   2     1565.14     1457.23    193.95 o 
  -2   5   2     1172.84     1047.01    178.56 o 
  -1   5   2     4418.01     3765.12    563.69 o 
   0   5   2      956.60      967.78    186.86 o 
   1   5   2     8724.12     8828.87    416.04 o 
   2   5   2       28.24       83.90    143.33 o 
   3   5   2     5162.89     5109.23    335.98 o 
   4   5   2      148.47      143.40    141.38 o 
   5   5   2     2320.07     2261.29    262.36 o 
   6   5   2       79.39      178.21    144.64 o 
   7   5   2     1517.91     1808.86    332.87 o 
   8   5   2     1227.25     1386.32    288.84 o 
   9   5   2     1622.51     1388.36    359.38 o 
  10   5   2      992.00     1029.89    296.48 o 
  11   5   2      499.65      325.75    266.86 o 
  12   5   2     1624.99     1902.63    392.21 o 
  13   5   2        0.18      354.98    362.41 o 
  14   5   2      342.64      545.52    320.20 o 
 -14   6   2      239.78       38.85    287.68 o 
 -13   6   2       20.43       98.68    278.69 o 
 -12   6   2      237.54      106.88    269.08 o 
 -11   6   2      422.27      452.10    291.89 o 
 -10   6   2     1034.91     1139.36    341.26 o 
  -9   6   2      284.28      161.97    199.90 o 
  -8   6   2      955.02     1146.97    279.55 o 
  -7   6   2     2744.23     2572.05    373.33 o 
  -6   6   2      118.92      152.60    173.39 o 
  -5   6   2      249.67      159.43    149.33 o 
  -4   6   2        7.03      283.25    296.13 o 
  -3   6   2     2798.49     2374.32    358.75 o 
  -2   6   2      465.75      460.65    211.29 o 
  -1   6   2     2353.07     2580.31    295.95 o 
   0   6   2     1143.19     1093.57    214.50 o 
   1   6   2     1793.63     1924.62    251.45 o 
   2   6   2      247.80      226.41    166.71 o 
   3   6   2      332.25      272.61    187.92 o 
   4   6   2     6581.70     6629.60    461.78 o 
   5   6   2      342.22      363.85    227.44 o 
   6   6   2      772.76      991.88    270.05 o 
   7   6   2       37.28       41.72    232.76 o 
   8   6   2     3658.70     3436.71    484.10 o 
   9   6   2       66.45      101.46    276.56 o 
  10   6   2      274.66      442.93    277.33 o 
  11   6   2      119.99      303.94    288.66 o 
  12   6   2      230.67      224.40    280.43 o 
  13   6   2      156.93      -87.27    338.52 o 
 -12   7   2        6.15      178.49    224.95 o 
 -11   7   2     1672.38     2389.41    415.15 o 
 -10   7   2      136.33      -20.12    212.25 o 
  -9   7   2      823.97      719.19    311.18 o 
  -8   7   2      439.83      249.83    328.71 o 
  -7   7   2     2337.71     2371.61    378.11 o 
  -6   7   2      186.65      265.29    207.94 o 
  -5   7   2     2286.60     2448.39    361.92 o 
  -4   7   2     1058.08     1174.31    253.83 o 
  -3   7   2      154.55      244.74    190.91 o 
  -2   7   2     1435.86      699.05    332.43 o 
  -1   7   2     1256.09     1352.74    255.55 o 
   0   7   2     1912.94     1794.16    271.82 o 
   1   7   2       77.08       74.72    160.94 o 
   2   7   2     2018.17     2110.93    311.36 o 
   3   7   2      332.11      152.19    247.23 o 
   4   7   2      845.86      641.53    313.59 o 
   5   7   2       10.11       46.54    196.38 o 
   6   7   2      596.35     1209.90    354.56 o 
   7   7   2     1226.65     1710.13    545.40 o 
   8   7   2      383.12      360.06    327.97 o 
   9   7   2      537.98      684.87    343.60 o 
  10   7   2      306.80      607.82    336.87 o 
  11   7   2      804.04      902.64    399.32 o 
  12   7   2      197.25      190.83    330.27 o 
 -10   8   2      818.56     1078.07    386.00 o 
  -9   8   2     1444.85     1386.81    408.27 o 
  -8   8   2      108.50      404.29    269.85 o 
  -7   8   2     3046.34     3426.16    493.26 o 
  -6   8   2      209.68      317.63    259.06 o 
  -5   8   2     2705.95     3437.08    465.04 o 
  -4   8   2      108.68      272.01    251.21 o 
  -3   8   2     3775.27     3648.95    836.25 o 
  -2   8   2       79.93      116.35    189.38 o 
  -1   8   2     2724.51     2516.35    349.62 o 
   0   8   2     2630.85     2984.00    470.26 o 
   1   8   2     1773.26     2122.61    415.33 o 
   2   8   2     1834.60     2006.88    648.60 o 
   3   8   2      586.12      559.59    431.83 o 
   4   8   2     2880.27     3220.18    580.64 o 
   5   8   2      161.18      599.02    508.70 o 
   6   8   2     2216.63     2835.80   1047.25 o 
   7   8   2      170.75     2682.94   2316.70 o 
   8   8   2     2122.82     2536.88    517.00 o 
   9   8   2      182.73      350.98    359.25 o 
  10   8   2      788.50     1147.49    485.07 o 
  -7   9   2       48.98       -4.80    418.98 o 
  -6   9   2     2956.57     3474.46    708.49 o 
  -5   9   2       58.50     -164.48    325.36 o 
  -4   9   2     2546.44     2746.08    605.34 o 
  -3   9   2      771.85      778.47    420.79 o 
  -2   9   2     2669.86     2489.02    538.65 o 
  -1   9   2      873.72     1603.67    450.47 o 
   0   9   2     3226.83     3934.37    941.36 o 
   1   9   2     1554.97     2475.53    906.45 o 
   2   9   2      132.63       76.47    887.94 o 
   4   9   2      514.26     1062.29    449.54 o 
   5   9   2     3732.14     5060.00    837.82 o 
   6   9   2       49.02      286.99    310.40 o 
   7   9   2     1193.94     2194.17    578.05 o 
 -17   1   3       95.77      284.11    359.53 o 
 -16   1   3      352.52      420.62    306.01 o 
 -15   1   3      596.05      897.65    351.56 o 
 -14   1   3     2768.93     3052.34    440.42 o 
 -13   1   3     1986.71     2147.48    347.76 o 
 -12   1   3     2452.52     2479.33    294.98 o 
 -11   1   3      662.92      749.54    191.47 o 
 -10   1   3     2567.27     2597.01    277.24 o 
  -9   1   3      156.31      319.19    135.64 o 
  -8   1   3     5141.14     5504.34    288.80 o 
  -7   1   3     1730.25     1918.85    168.75 o 
  -6   1   3    23030.96    24015.78    542.56 o 
  -5   1   3      304.46      334.97     91.03 o 
  -4   1   3    32890.40    34564.54    498.80 o 
  -3   1   3      224.32      378.81     69.90 o 
  -2   1   3      203.55      197.62     64.03 o 
  -1   1   3     3427.44     3450.96    113.37 o 
   0   1   3     1158.26     1122.05     88.93 o 
   1   1   3    20055.89    20372.24    627.20 o 
   2   1   3    14111.34    14901.30    289.63 o 
   3   1   3    12469.24    12413.81    280.24 o 
   4   1   3      482.27      610.46     92.26 o 
   5   1   3     3277.28     3055.05    266.95 o 
   6   1   3     1045.42      969.22    167.47 o 
   7   1   3     3009.34     2830.97    196.70 o 
   8   1   3     6168.29     6074.70    382.94 o 
   9   1   3     3416.30     3427.09    366.12 o 
  10   1   3     3938.96     3926.02    333.11 o 
  11   1   3     4390.54     4556.05    496.71 o 
  12   1   3      147.68       57.22    199.54 o 
  13   1   3       84.22      100.08    212.95 o 
  14   1   3     1877.61     2068.93    393.70 o 
  15   1   3        0.91      -29.27    224.42 o 
  16   1   3     1561.39     1681.11    392.52 o 
 -17   2   3     1839.00     1960.44    497.35 o 
 -16   2   3      118.74      527.21    356.93 o 
 -15   2   3      690.54     1007.31    402.54 o 
 -14   2   3      436.25      173.81    344.87 o 
 -13   2   3      788.97      892.76    288.99 o 
 -12   2   3      971.03      814.84    252.20 o 
 -11   2   3       13.51       33.75    158.36 o 
 -10   2   3     6095.71     5726.58    377.23 o 
  -9   2   3       21.39       48.25    139.97 o 
  -8   2   3     9600.30     9263.48    357.03 o 
  -7   2   3       12.77       38.45     98.09 o 
  -6   2   3    13268.88    13186.60    370.34 o 
  -5   2   3       41.32       39.18     75.42 o 
  -4   2   3      712.47      583.05     85.11 o 
  -3   2   3    14996.45    14570.60    414.40 o 
  -2   2   3    13929.82    12553.58    901.18 o 
  -1   2   3    46159.74    47516.68    956.01 o 
   0   2   3     5336.91     4997.97    193.08 o 
   1   2   3     4966.34     4986.94    260.61 o 
   2   2   3     1640.80     1549.19    124.89 o 
   3   2   3     9199.93     9436.87    267.66 o 
   4   2   3      579.85      528.79     85.06 o 
   5   2   3     3608.16     3379.87    254.66 o 
   6   2   3     3844.43     3457.92    282.46 o 
   7   2   3     4150.86     3718.55    304.19 o 
   8   2   3     2548.12     2879.95    289.02 o 
   9   2   3     2950.66     3048.13    313.64 o 
  10   2   3      755.85      634.26    203.67 o 
  11   2   3      140.19      240.45    189.52 o 
  12   2   3     1019.96      931.50    257.95 o 
  13   2   3      226.88      243.54    213.51 o 
  14   2   3     2480.43     2519.35    435.42 o 
  15   2   3       99.16      441.12    381.51 o 
  16   2   3      390.82      575.88    398.96 o 
 -17   3   3       65.06      209.61    313.52 o 
 -16   3   3     1913.20     1891.94    456.36 o 
 -15   3   3      756.63      652.73    312.47 o 
 -14   3   3     1845.53     2591.43    496.23 o 
 -13   3   3     2154.79     2174.49    367.23 o 
 -12   3   3     4086.90     3023.62    433.54 o 
 -11   3   3     3684.70     3799.97    397.02 o 
 -10   3   3      281.85      145.37    161.72 o 
  -9   3   3     7074.57     6440.91    467.25 o 
  -8   3   3     1478.07     1629.89    209.91 o 
  -7   3   3    14733.51    14609.74    436.61 o 
  -6   3   3     3448.41     4003.70    231.51 o 
  -5   3   3    15689.16    15197.98    383.26 o 
  -4   3   3     6492.91     6452.89    238.49 o 
  -3   3   3     7159.10     6903.73    241.22 o 
  -2   3   3    13642.17    11980.70   1324.30 o 
  -1   3   3     6308.08     5977.89    264.09 o 
   0   3   3    19424.43    19528.06    451.41 o 
   1   3   3      294.07      298.68    102.96 o 
   2   3   3    29855.86    24373.52   3309.48 o 
   3   3   3       19.35       80.20     96.40 o 
   4   3   3    18090.81    18918.10    441.50 o 
   5   3   3     4338.46     4547.76    217.93 o 
   6   3   3     8259.03     8061.76    436.95 o 
   7   3   3     1927.72     2159.57    263.82 o 
   8   3   3     7541.96     6749.85   1335.18 o 
   9   3   3     3139.23     3214.48    332.16 o 
  10   3   3       43.09      123.50    190.75 o 
  11   3   3     4496.83     4496.62    401.57 o 
  12   3   3     1061.51      996.45    255.88 o 
  13   3   3      993.74     1035.64    381.34 o 
  14   3   3        0.60       60.69    336.30 o 
  15   3   3      809.22     1111.59    464.28 o 
  16   3   3        2.74      308.85    373.77 o 
 -16   4   3     1314.40     1275.45    417.67 o 
 -15   4   3        0.86      -27.76    263.20 o 
 -14   4   3     1600.64     1673.67    370.97 o 
 -13   4   3        6.92      -29.52    244.60 o 
 -12   4   3     6177.02     6328.71    573.20 o 
 -11   4   3       56.21      190.01    186.87 o 
 -10   4   3     3308.40     3914.60    568.95 o 
  -9   4   3     2462.67     2531.65    320.74 o 
  -8   4   3     2343.55     1939.68    280.47 o 
  -7   4   3    19507.92    18928.81    644.16 o 
  -6   4   3     4864.66     4623.32    338.97 o 
  -5   4   3     4332.04     4283.91    240.74 o 
  -4   4   3      434.66      505.70    128.18 o 
  -3   4   3    17293.69    17591.92    623.35 o 
  -2   4   3        4.02      -13.07    109.68 o 
  -1   4   3    33519.97    34159.71    703.00 o 
   0   4   3     8693.82     9244.41    370.90 o 
   1   4   3     6218.62     5872.61    309.84 o 
   2   4   3    21872.66    21451.35    547.92 o 
   3   4   3    20132.73    19757.60    526.92 o 
   4   4   3     5774.37     5644.75    298.79 o 
   5   4   3     1939.13     2214.82    204.09 o 
   6   4   3    18643.87    17426.52    659.98 o 
   7   4   3       20.68       28.47    137.57 o 
   8   4   3    13914.66    13622.34    629.03 o 
   9   4   3       89.04       92.65    156.28 o 
  10   4   3     4477.89     3318.96   1058.16 o 
  11   4   3     2316.99     2599.24    396.72 o 
  12   4   3     3058.96     2353.87    903.82 o 
  13   4   3      729.93      779.36    309.68 o 
  14   4   3     1472.73      968.37    375.14 o 
  15   4   3      998.21      942.71    374.87 o 
 -15   5   3     1008.18     1492.93    388.48 o 
 -14   5   3        4.34      -67.35    236.38 o 
 -13   5   3     2741.24     3394.77    481.79 o 
 -12   5   3      107.75       37.74    191.30 o 
 -11   5   3     2814.67     3005.65    402.53 o 
 -10   5   3     1611.36     1749.22    332.99 o 
  -9   5   3     9316.87     8590.18    602.50 o 
  -8   5   3     2254.61     2529.72    338.76 o 
  -7   5   3      284.73      176.63    183.58 o 
  -6   5   3     1811.49     1699.22    247.50 o 
  -5   5   3     3627.92     3465.01    324.70 o 
  -4   5   3     9999.50    10316.89    520.76 o 
  -3   5   3      310.55      304.02    143.39 o 
  -2   5   3    10099.75     8399.25   1121.00 o 
  -1   5   3      155.44      106.03    146.16 o 
   0   5   3    11584.75    10735.43    443.51 o 
   1   5   3      671.62      657.96    173.52 o 
   2   5   3     5730.04     5873.68    350.88 o 
   3   5   3     5166.58     4716.70    623.06 o 
   4   5   3       66.84       56.57    125.04 o 
   5   5   3     2608.39     2851.08    290.60 o 
   6   5   3     6047.13     5967.56    427.33 o 
   7   5   3     8121.23     8202.45    518.99 o 
   8   5   3      527.90      303.73    218.57 o 
   9   5   3     4869.05     4559.10    529.72 o 
  10   5   3      113.57      336.64    299.01 o 
  11   5   3     3900.59     4217.00    503.26 o 
  12   5   3      325.16      302.93    300.28 o 
  13   5   3      894.50     1030.58    386.14 o 
  14   5   3     1712.49     1588.24    507.51 o 
 -14   6   3      353.20      437.79    299.62 o 
 -13   6   3     1283.13     1236.65    343.58 o 
 -12   6   3     1730.41     1847.93    402.98 o 
 -11   6   3     1139.92     1175.95    337.59 o 
 -10   6   3     2546.00     2924.06    434.40 o 
  -9   6   3       55.88      327.31    257.63 o 
  -8   6   3     5002.12     5405.23    499.98 o 
  -7   6   3      329.89      167.75    182.86 o 
  -6   6   3     3907.52     4314.24    457.46 o 
  -5   6   3      422.54      364.14    201.46 o 
  -4   6   3     5379.96     5953.50    445.15 o 
  -3   6   3      624.70      752.99    226.07 o 
  -2   6   3     6524.95     4912.88    661.85 o 
  -1   6   3     2403.03     2267.80    259.93 o 
   0   6   3     1428.60     1400.11    228.03 o 
   1   6   3     4390.79     4628.61    347.89 o 
   2   6   3      991.56     1115.89    216.20 o 
   3   6   3     6410.17     6402.25    398.63 o 
   4   6   3      707.94      716.66    209.16 o 
   5   6   3     3195.12     3207.19    339.28 o 
   6   6   3      178.18      192.52    211.89 o 
   7   6   3     3176.95     3090.44    470.34 o 
   8   6   3      826.73      846.03    379.84 o 
   9   6   3      906.56     1109.22    360.35 o 
  10   6   3     1153.23     1220.53    398.52 o 
  11   6   3      373.65      689.80    333.09 o 
  12   6   3     1026.87      832.31    365.81 o 
  13   6   3      659.62      879.65    448.18 o 
 -12   7   3        8.24      -95.22    275.10 o 
 -11   7   3      689.79      819.62    342.05 o 
 -10   7   3       45.59       58.76    231.70 o 
  -9   7   3      486.24      370.12    253.60 o 
  -8   7   3      434.56      392.00    256.06 o 
  -7   7   3      128.68      350.21    214.31 o 
  -6   7   3      568.27      770.78    257.12 o 
  -5   7   3      571.95      745.57    250.03 o 
  -4   7   3     1081.93     1088.83    256.12 o 
  -3   7   3      356.77      334.82    194.30 o 
  -2   7   3     4621.54     4324.98    470.88 o 
  -1   7   3       22.53       91.54    159.35 o 
   0   7   3     1993.78     1950.83    278.93 o 
   1   7   3      846.24      932.18    213.09 o 
   2   7   3      555.57      545.34    174.82 o 
   3   7   3     1147.63     1199.09    440.84 o 
   4   7   3     1030.67      682.19    339.94 o 
   5   7   3       55.84       89.81    258.69 o 
   6   7   3      929.91      943.67    371.41 o 
   7   7   3      500.52      711.28    317.99 o 
   8   7   3       23.02      237.52    273.69 o 
   9   7   3     1051.46     1225.63    392.31 o 
  10   7   3       46.79      402.11    811.77 o 
  11   7   3      730.18      865.29    371.98 o 
 -10   8   3      100.58      254.16    306.33 o 
  -9   8   3      378.42      250.97    296.74 o 
  -8   8   3      364.09      512.94    311.76 o 
  -7   8   3      205.35      300.20    246.79 o 
  -6   8   3      564.60      625.84    330.57 o 
  -5   8   3     1295.27      967.83    379.86 o 
  -4   8   3      160.45      274.55    319.81 o 
  -3   8   3     1326.38     1301.29    357.33 o 
  -2   8   3      720.36      691.70    254.66 o 
  -1   8   3      500.93      609.36    231.97 o 
   0   8   3      419.00      555.33    288.13 o 
   1   8   3      984.60      744.49    357.05 o 
   2   8   3     1559.13     1447.97    664.10 o 
   3   8   3        6.96      172.75    512.42 o 
   4   8   3     2186.08     2134.82    531.75 o 
   5   8   3        1.12       45.83    300.50 o 
   6   8   3     1949.32     2183.08    530.67 o 
   7   8   3      103.91      -86.18    347.13 o 
   8   8   3      545.70     1237.92    431.49 o 
   9   8   3      511.39      525.83    373.90 o 
  -7   9   3      215.25      261.59    416.86 o 
  -6   9   3       12.29       44.52    361.65 o 
  -5   9   3      905.16      964.05    454.10 o 
  -4   9   3      876.81      810.71    412.51 o 
  -3   9   3      128.00      145.32    251.31 o 
  -2   9   3        0.88      284.65    338.16 o 
  -1   9   3       14.37      208.02    364.47 o 
   0   9   3       40.04       66.72    335.52 o 
   1   9   3        8.76       53.98    579.20 o 
   2   9   3        8.42       48.80    710.15 o 
   3   9   3      206.97      335.63    875.19 o 
   4   9   3       58.59      242.55    477.58 o 
   5   9   3      113.68      344.13    518.32 o 
   6   9   3       96.53      -16.04    354.14 o 
 -18   0   4        3.02      127.45   1465.73 o 
 -17   0   4      545.84      701.00    934.67 o 
 -16   0   4     1461.45     2255.95    764.73 o 
 -15   0   4      137.78      297.70    326.60 o 
 -14   0   4     3437.39     3963.53    626.30 o 
 -13   0   4     1367.58     1582.45    407.69 o 
 -12   0   4     1672.85     1395.45    354.34 o 
 -11   0   4       19.13       31.52    186.13 o 
 -10   0   4     3935.66     4662.06    409.67 o 
  -9   0   4     1860.80     2596.25    404.66 o 
  -8   0   4     2943.87     2842.07    310.20 o 
  -7   0   4     6004.57     5743.93    389.48 o 
  -6   0   4     5847.64     5321.81    366.87 o 
  -5   0   4    20589.81    20594.93    593.57 o 
  -4   0   4     5043.29     3675.30   1727.30 o 
  -3   0   4    28525.95    31301.66    641.67 o 
  -2   0   4       32.32       51.03     76.50 o 
  -1   0   4    10283.18     7343.63   2818.36 o 
   0   0   4     1843.58     1589.87    134.61 o 
   1   0   4    35815.29    36720.64    612.79 o 
   2   0   4      450.18      465.24    115.13 o 
   3   0   4    13201.43    11505.59   4099.49 o 
   4   0   4      920.08      805.60    162.32 o 
   5   0   4    15918.12    16700.29    608.74 o 
   6   0   4     4953.92     4736.04    357.55 o 
   7   0   4     5056.05     5175.58    403.09 o 
   8   0   4    10341.36     9794.54    574.96 o 
   9   0   4      719.05      954.71    341.92 o 
  10   0   4     6734.30     7545.52    779.34 o 
  11   0   4       48.48      116.06    232.77 o 
  12   0   4     7502.08     7631.36    879.30 o 
  13   0   4     1809.17     2008.41    524.88 o 
  14   0   4     2717.20     3148.56    697.19 o 
  15   0   4     1276.05     1894.23    574.39 o 
  16   0   4      407.44      122.82    386.07 o 
 -17   1   4       10.58     1318.53   1085.85 o 
 -16   1   4     1242.57     1432.44    536.58 o 
 -15   1   4      542.10      504.12    288.56 o 
 -14   1   4     3214.74     3550.39    526.47 o 
 -13   1   4     1193.07     1223.64    278.47 o 
 -12   1   4     2091.85     2459.85    293.09 o 
 -11   1   4     6051.40     6653.70    437.65 o 
 -10   1   4     4210.25     4322.95    285.09 o 
  -9   1   4     5400.18     4800.14    280.56 o 
  -8   1   4      123.21      156.56    116.10 o 
  -7   1   4    31265.71    31366.68   1223.27 o 
  -6   1   4      132.89      154.78     97.69 o 
  -5   1   4     6703.06     6214.96    249.08 o 
  -4   1   4     9753.55    10071.66    283.42 o 
  -3   1   4    24118.18    22227.58   1100.17 o 
  -2   1   4     1752.84     1793.10    100.16 o 
  -1   1   4    23083.41    24267.36    493.99 o 
   0   1   4    46111.66    49539.54    590.52 o 
   1   1   4    19497.18    19954.23    565.07 o 
   2   1   4    42825.25    44986.69    548.80 o 
   3   1   4      187.32      192.66     78.39 o 
   4   1   4    32666.14    33069.16    527.16 o 
   5   1   4      569.69      558.59    111.44 o 
   6   1   4     5306.40     4315.99    316.17 o 
   7   1   4     1647.18     1876.97    177.24 o 
   8   1   4     9581.95     8980.10    470.35 o 
   9   1   4     1495.68     1573.64    231.55 o 
  10   1   4     6407.05     6183.69    502.35 o 
  11   1   4     7181.41     7520.83    561.96 o 
  12   1   4      457.65      523.28    268.31 o 
  13   1   4     1811.21     2319.49    381.86 o 
  14   1   4       51.26       73.02    245.62 o 
  15   1   4     2058.49     2265.28    404.18 o 
  16   1   4      273.57       55.54    226.80 o 
 -17   2   4     2487.11     2479.76    514.74 o 
 -16   2   4        0.33      300.34    305.42 o 
 -15   2   4     4971.47     5218.49    660.38 o 
 -14   2   4      985.65      801.66    383.84 o 
 -13   2   4     5628.76     6017.45    511.73 o 
 -12   2   4      879.60      844.75    235.84 o 
 -11   2   4     5226.37     5048.15    438.66 o 
 -10   2   4     6111.58     5973.56    385.48 o 
  -9   2   4     6091.03     5705.17    413.56 o 
  -8   2   4    25776.83    25290.97    582.02 o 
  -7   2   4     5787.68     5622.14    273.54 o 
  -6   2   4    16699.31    15533.15    396.37 o 
  -5   2   4     1009.49     1142.45    122.11 o 
  -4   2   4    30968.30    29296.04   1046.14 o 
  -3   2   4    10137.13     9809.52    333.13 o 
  -2   2   4    22330.47    22363.23    359.65 o 
  -1   2   4     4133.57     4459.67    175.78 o 
   0   2   4     6462.23     6058.67    214.81 o 
   1   2   4    31664.06    31689.27    479.41 o 
   2   2   4     9184.86     8662.83    270.88 o 
   3   2   4     7037.09     6712.94    243.69 o 
   4   2   4       69.68      -27.35     71.98 o 
   5   2   4    12738.66    11877.48    456.17 o 
   6   2   4        1.69      -26.18    122.39 o 
   7   2   4    17700.42    16661.33    816.43 o 
   8   2   4      390.43      329.31    167.10 o 
   9   2   4     4976.02     4798.69    382.02 o 
  10   2   4     2679.00     2980.60    323.83 o 
  11   2   4     4055.06     4151.58    437.64 o 
  12   2   4     1610.94     1899.35    370.22 o 
  13   2   4     1037.32     1188.80    322.61 o 
  14   2   4      900.24     1089.30    538.28 o 
  15   2   4       55.92      -53.71    253.98 o 
  16   2   4     1086.35     1291.33    495.17 o 
 -17   3   4       30.11       86.50    359.56 o 
 -16   3   4        0.83       84.47    278.03 o 
 -15   3   4      104.53      300.97    323.59 o 
 -14   3   4       21.47      151.77    244.28 o 
 -13   3   4      923.49      669.55    278.64 o 
 -12   3   4        6.52     -101.41    159.57 o 
 -11   3   4     2633.48     2374.71    337.05 o 
 -10   3   4        3.70       52.62    165.64 o 
  -9   3   4     1055.83     1111.60    235.11 o 
  -8   3   4      690.80      590.18    171.56 o 
  -7   3   4     4770.45     5102.14    261.95 o 
  -6   3   4     1758.65     1687.56    156.04 o 
  -5   3   4      547.04      768.52    158.31 o 
  -4   3   4     9957.88     9529.13    388.67 o 
  -3   3   4     1179.60     1195.62    100.85 o 
  -2   3   4     7307.02     7076.23    265.79 o 
  -1   3   4       58.15       97.62     89.45 o 
   0   3   4      356.37      342.34    105.50 o 
   1   3   4     3732.55     3718.63    210.71 o 
   2   3   4     3746.24     3123.64    431.00 o 
   3   3   4     6724.91     6581.07    291.69 o 
   4   3   4     4310.10     4410.03    230.81 o 
   5   3   4     6769.30     6572.75    266.68 o 
   6   3   4        3.77      -17.26    142.95 o 
   7   3   4     3916.89     4071.69    354.34 o 
   8   3   4        1.25       30.35    161.75 o 
   9   3   4     1099.09      913.01    238.78 o 
  10   3   4     2254.83     1618.99    267.98 o 
  11   3   4     1649.23     1905.81    298.64 o 
  12   3   4       63.41      254.12    214.33 o 
  13   3   4     1121.95     1262.84    365.58 o 
  14   3   4        7.79      -74.93    243.40 o 
  15   3   4       17.89      163.74    334.43 o 
 -16   4   4       26.90      124.21    298.32 o 
 -15   4   4       68.36       76.99    244.95 o 
 -14   4   4       88.69      193.51    225.66 o 
 -13   4   4        1.42      107.94    229.23 o 
 -12   4   4        0.95      -22.61    197.85 o 
 -11   4   4     1602.99     1433.76    302.82 o 
 -10   4   4      133.95      155.81    173.59 o 
  -9   4   4      410.68      396.20    179.86 o 
  -8   4   4      677.34      675.05    211.64 o 
  -7   4   4     2328.68     2183.12    302.01 o 
  -6   4   4     1017.66     1198.02    212.84 o 
  -5   4   4      112.45      158.57    142.24 o 
  -4   4   4      130.75      125.98     93.41 o 
  -3   4   4      421.37      476.05    116.88 o 
  -2   4   4      597.43      527.14    158.18 o 
  -1   4   4     3573.85     3371.05    238.13 o 
   0   4   4     1581.64     1552.93    176.80 o 
   1   4   4      394.89      345.64    128.47 o 
   2   4   4       62.54      127.62    118.59 o 
   3   4   4      660.06      717.81    148.08 o 
   4   4   4     3260.32     3099.77    235.76 o 
   5   4   4      192.73      220.19    166.48 o 
   6   4   4      151.51      181.59    141.30 o 
   7   4   4      103.33      211.28    162.52 o 
   8   4   4      861.60      956.49    225.63 o 
   9   4   4       21.64      120.05    167.11 o 
  10   4   4      632.40      637.91    212.84 o 
  11   4   4      364.86      304.47    285.69 o 
  12   4   4       15.05      -35.73    242.51 o 
  13   4   4      910.13      950.00    377.57 o 
  14   4   4      211.57      167.54    336.41 o 
  15   4   4      249.90      260.86    426.50 o 
 -15   5   4      136.64      380.84    291.68 o 
 -14   5   4       79.61       65.58    267.63 o 
 -13   5   4      441.66      462.13    280.68 o 
 -12   5   4     1066.10     1073.47    291.80 o 
 -11   5   4      503.75      589.51    261.81 o 
 -10   5   4      256.85      189.07    197.98 o 
  -9   5   4       12.54      161.29    302.27 o 
  -8   5   4      958.77     1123.41    254.03 o 
  -7   5   4       46.77      121.74    167.63 o 
  -6   5   4     1537.61     1312.78    231.72 o 
  -5   5   4      372.44      376.58    168.31 o 
  -4   5   4     1551.85     1543.43    234.28 o 
  -3   5   4      492.73      598.84    192.24 o 
  -2   5   4     1797.73     1668.05    226.82 o 
  -1   5   4     2452.42     2485.53    250.44 o 
   0   5   4      445.84      521.87    160.65 o 
   1   5   4     2043.08     2107.54    230.61 o 
   2   5   4        9.75       72.04    144.53 o 
   3   5   4     6193.96     6319.38    379.05 o 
   4   5   4        3.05       24.18    148.22 o 
   5   5   4     3911.63     3878.11    337.98 o 
   6   5   4      448.31      446.62    176.19 o 
   7   5   4       24.24      163.89    158.27 o 
   8   5   4      166.60      286.90    190.25 o 
   9   5   4     1342.78     1654.90    338.04 o 
  10   5   4      803.19      850.51    299.92 o 
  11   5   4      534.31      702.80    289.14 o 
  12   5   4      356.51      448.36    355.79 o 
  13   5   4      127.63      676.32    658.10 o 
  14   5   4       93.03      323.49    462.20 o 
 -14   6   4      134.95      190.00    301.91 o 
 -13   6   4      384.13      542.31    249.83 o 
 -12   6   4      155.82      307.39    273.05 o 
 -11   6   4      419.98      313.25    270.41 o 
 -10   6   4      419.90      348.92    255.45 o 
  -9   6   4     1931.69     1797.23    326.60 o 
  -8   6   4     5031.56     4292.37    443.72 o 
  -7   6   4      490.99      413.30    201.37 o 
  -6   6   4     1486.04     1460.31    290.66 o 
  -5   6   4      692.02      946.02    237.18 o 
  -4   6   4      910.34      999.41    248.40 o 
  -3   6   4      382.99      565.40    223.51 o 
  -2   6   4      640.16      685.95    226.21 o 
  -1   6   4     2198.89     2184.97    279.37 o 
   0   6   4      360.27      316.36    165.12 o 
   1   6   4     4317.98     4282.29    334.82 o 
   2   6   4      684.53      591.38    193.21 o 
   3   6   4       34.39       76.37    182.63 o 
   4   6   4      201.31       65.01    233.65 o 
   5   6   4     1132.38     1280.83    255.93 o 
   6   6   4     3803.16     3411.00    505.62 o 
   7   6   4     1007.87     1179.40    350.36 o 
   8   6   4      177.10      279.06    282.07 o 
   9   6   4      257.28      438.21    362.77 o 
  10   6   4      171.80      499.02    380.75 o 
  11   6   4       50.23      -38.47    255.79 o 
  12   6   4      368.46      662.96    401.22 o 
  13   6   4       21.00       -0.76    358.00 o 
 -12   7   4      348.54     1634.81   1513.78 o 
 -11   7   4     1469.95     1035.90    354.16 o 
 -10   7   4     2944.17     2883.23    434.39 o 
  -9   7   4     1189.62     1308.14    346.75 o 
  -8   7   4      341.65      323.40    231.83 o 
  -7   7   4     2689.79     2839.73    404.44 o 
  -6   7   4       97.26      207.47    186.21 o 
  -5   7   4     8524.13     8085.61    607.73 o 
  -4   7   4       82.23      205.94    217.67 o 
  -3   7   4     7283.13     7825.14    544.51 o 
  -2   7   4     1012.42     1227.30    253.00 o 
  -1   7   4     4662.04     5325.74    478.32 o 
   0   7   4     1021.41     1136.03    252.19 o 
   1   7   4     3993.34     3944.32    403.18 o 
   2   7   4     4257.70     4698.31    393.01 o 
   3   7   4      551.74      663.78    236.09 o 
   4   7   4     5341.85     5337.94    648.21 o 
   5   7   4     1707.34     1583.20    403.58 o 
   6   7   4     3905.91     4945.92    672.83 o 
   7   7   4       78.42      178.89    294.56 o 
   8   7   4     1801.03     2263.81    510.13 o 
   9   7   4      640.31     1039.88    394.94 o 
  10   7   4     1886.09     1985.58    551.78 o 
  11   7   4      236.00      266.95    348.61 o 
 -10   8   4     1049.01     1377.52    566.38 o 
  -9   8   4        0.88      210.05    403.11 o 
  -8   8   4     1250.78     1295.79    441.67 o 
  -7   8   4       24.45      -69.77    220.19 o 
  -6   8   4      594.78     1035.16    428.25 o 
  -5   8   4      939.59     1123.93    366.90 o 
  -4   8   4      913.20     1126.98    431.93 o 
  -3   8   4     1276.25     1382.88    320.09 o 
  -2   8   4     1269.78     1130.14    295.99 o 
  -1   8   4     2741.49     2820.52    396.26 o 
   0   8   4        0.40      -42.51    175.65 o 
   1   8   4     2407.98     2406.29    438.56 o 
   2   8   4        3.55      249.68    510.72 o 
   3   8   4     2295.87     2060.98    700.07 o 
   4   8   4      363.38      518.89    462.86 o 
   5   8   4     2211.09     1530.09    460.31 o 
   6   8   4      356.83      661.07    389.23 o 
   7   8   4     1093.22     1190.04    408.84 o 
   8   8   4      614.98     1102.20    584.80 o 
   9   8   4      266.89      219.49    381.90 o 
  -7   9   4     1524.44     2271.32    581.92 o 
  -6   9   4      563.39      529.43    433.63 o 
  -5   9   4      169.11      399.58    317.20 o 
  -4   9   4      963.92     1144.60    339.53 o 
  -3   9   4      397.11      322.05    269.19 o 
  -2   9   4     1718.98     1989.37    500.24 o 
  -1   9   4       24.56      -33.83    258.73 o 
   0   9   4     1391.35     1526.03    473.37 o 
   1   9   4      209.93       24.92    681.88 o 
   2   9   4     2673.29     3590.31    954.31 o 
   3   9   4        7.60     -110.46    841.20 o 
   4   9   4      630.58     1331.60    576.84 o 
   5   9   4     1650.69     1832.65    620.69 o 
   6   9   4      541.04      -36.66    446.25 o 
 -18   1   5       41.43      284.62    650.17 o 
 -17   1   5      168.68      -63.39    346.01 o 
 -16   1   5       20.26       95.12    300.47 o 
 -15   1   5      109.95       -8.29    245.89 o 
 -14   1   5      123.94       12.46    266.37 o 
 -13   1   5      107.36      203.23    204.44 o 
 -12   1   5      201.27       99.72    156.31 o 
 -11   1   5       19.94       53.07    150.06 o 
 -10   1   5     1419.17     1475.67    205.54 o 
  -9   1   5       22.63      -20.81    117.17 o 
  -8   1   5     1012.82      968.87    162.04 o 
  -7   1   5      121.02      216.83    117.15 o 
  -6   1   5     2232.01     2111.73    172.99 o 
  -5   1   5      242.63      283.18     97.01 o 
  -4   1   5     2597.15     2452.48    154.55 o 
  -3   1   5     8128.06     8114.20    234.56 o 
  -2   1   5     6062.56     6026.34    188.88 o 
  -1   1   5        5.93       51.72     51.56 o 
   0   1   5     3824.84     3626.54    199.94 o 
   1   1   5     5197.45     5431.23    189.70 o 
   2   1   5     2096.35     2014.99    142.21 o 
   3   1   5     4244.91     4255.63    202.67 o 
   4   1   5       11.35       45.63     86.44 o 
   5   1   5      628.03      647.97    122.10 o 
   6   1   5     1264.84     1482.85    159.26 o 
   7   1   5      952.84     1162.20    179.30 o 
   8   1   5      188.53      235.46    166.60 o 
   9   1   5      681.47      723.56    201.93 o 
  10   1   5        3.87     -136.25    146.18 o 
  11   1   5     1559.06     1417.13    291.58 o 
  12   1   5     1201.69     1279.35    312.73 o 
  13   1   5      109.34      182.84    288.96 o 
  14   1   5       91.15      186.79    238.00 o 
  15   1   5        0.40     -108.33    174.99 o 
  16   1   5      126.60      174.28    306.49 o 
 -17   2   5     1685.64     3596.35   1889.10 o 
 -16   2   5      144.14      176.69    302.21 o 
 -15   2   5     1205.86     1394.50    384.92 o 
 -14   2   5       43.56       75.58    254.74 o 
 -13   2   5     5322.61     5788.01    511.75 o 
 -12   2   5       27.98     -115.89    156.44 o 
 -11   2   5     5458.44     5688.27    466.87 o 
 -10   2   5     2306.63     1185.27    524.93 o 
  -9   2   5     4646.94     4772.30    305.71 o 
  -8   2   5    14128.05    15225.95    478.64 o 
  -7   2   5     2071.03     2044.00    188.79 o 
  -6   2   5     3847.15     3657.26    216.85 o 
  -5   2   5     3781.10     3581.43    164.91 o 
  -4   2   5     9947.49     9373.62    356.76 o 
  -3   2   5       35.36       15.09     77.01 o 
  -2   2   5    20066.23    19592.86    409.13 o 
  -1   2   5     1836.55     1820.34    116.74 o 
   0   2   5    11752.48    11617.81    280.31 o 
   1   2   5     8675.11     8296.43    257.54 o 
   2   2   5    22200.02    23029.45    453.79 o 
   3   2   5    13469.45    13605.96    366.76 o 
   4   2   5     1749.99     1614.95    156.33 o 
   5   2   5     3083.71     3000.30    191.70 o 
   6   2   5       46.23      101.47    128.09 o 
   7   2   5    15947.19    16693.53    630.67 o 
   8   2   5      293.64      429.07    154.92 o 
   9   2   5     4503.16     3212.24    821.60 o 
  10   2   5       64.01        5.49    167.10 o 
  11   2   5     3659.90     3620.46    432.05 o 
  12   2   5      648.44      613.40    279.23 o 
  13   2   5     1506.48     1647.69    372.50 o 
  14   2   5     1606.80     1669.15    349.07 o 
  15   2   5      304.68      405.04    400.23 o 
  16   2   5      519.89      786.15    464.86 o 
 -17   3   5      461.53      512.03    406.80 o 
 -16   3   5     2226.11     1921.78    478.72 o 
 -15   3   5       45.22       64.53    288.48 o 
 -14   3   5     5500.28     6929.84    634.13 o 
 -13   3   5     1348.79      910.70    365.04 o 
 -12   3   5     8730.81    10236.05    672.69 o 
 -11   3   5     1531.64     1581.22    274.88 o 
 -10   3   5     6805.67     6714.75    491.96 o 
  -9   3   5     5166.90     4481.73    398.78 o 
  -8   3   5    14694.36    14608.94    557.42 o 
  -7   3   5    10261.67     9845.19    453.87 o 
  -6   3   5       68.95      119.11    133.38 o 
  -5   3   5    47615.11    46423.15    883.12 o 
  -4   3   5     4608.09     4601.38    284.67 o 
  -3   3   5    28659.64    21926.92   4071.20 o 
  -2   3   5      369.49      304.48    101.19 o 
  -1   3   5    15597.11    14432.57    387.15 o 
   0   3   5     3201.72     2965.50    197.51 o 
   1   3   5    11810.99    10606.92    343.89 o 
   2   3   5    11465.57    10768.50    347.84 o 
   3   3   5    11373.95    11371.73    381.90 o 
   4   3   5     9371.65     9013.56    334.74 o 
   5   3   5     4293.23     3889.78    226.25 o 
   6   3   5    12547.38    12254.37    546.25 o 
   7   3   5     3022.10     2755.74    299.23 o 
   8   3   5     6895.56     6787.99    446.32 o 
   9   3   5     2340.51     2242.00    290.19 o 
  10   3   5    11512.52    12204.31    652.24 o 
  11   3   5      360.43      366.58    188.98 o 
  12   3   5     3651.53     4314.70    502.89 o 
  13   3   5      246.84      229.00    277.76 o 
  14   3   5      798.95     1061.90    453.07 o 
  15   3   5     1188.63     1134.36    453.02 o 
 -16   4   5        7.76      347.07    328.59 o 
 -15   4   5      651.46      710.76    317.76 o 
 -14   4   5      150.47      335.64    273.90 o 
 -13   4   5      593.37      536.35    267.51 o 
 -12   4   5      379.67      790.31    265.24 o 
 -11   4   5      304.02      150.14    185.09 o 
 -10   4   5     5715.17     5484.42    476.79 o 
  -9   4   5      253.41      336.67    171.65 o 
  -8   4   5     4468.99     4211.97    400.64 o 
  -7   4   5        9.01      -39.31    112.62 o 
  -6   4   5     1244.27      964.36    200.91 o 
  -5   4   5      516.72      545.98    168.83 o 
  -4   4   5     9507.27     9908.60    462.81 o 
  -3   4   5     4006.98     3358.23    496.91 o 
  -2   4   5     1757.61     1886.09    194.65 o 
  -1   4   5     3566.21     3348.92    239.89 o 
   0   4   5     5998.87     5737.37    302.45 o 
   1   4   5     2416.17     2341.75    213.18 o 
   2   4   5       20.08      159.94    156.93 o 
   3   4   5     5271.45     4635.27    574.72 o 
   4   4   5       83.65       40.22    120.35 o 
   5   4   5     7223.62     7312.30    434.56 o 
   6   4   5      995.19     1263.46    218.34 o 
   7   4   5     2649.04     2614.63    303.55 o 
   8   4   5     1393.72     1384.64    245.55 o 
   9   4   5       37.31      -71.87    153.63 o 
  10   4   5      577.97      638.06    218.72 o 
  11   4   5      841.91      890.13    239.13 o 
  12   4   5     1670.59     2206.25    451.11 o 
  13   4   5       35.15      -73.58    365.02 o 
  14   4   5     1814.76     1788.26    523.49 o 
 -15   5   5       87.80     -124.49    244.44 o 
 -14   5   5      841.97      859.28    282.32 o 
 -13   5   5      427.47      380.60    257.40 o 
 -12   5   5      699.23      948.84    290.33 o 
 -11   5   5      266.97      283.76    225.41 o 
 -10   5   5       42.33       53.47    163.99 o 
  -9   5   5     1981.64     2097.29    323.09 o 
  -8   5   5     3145.30     3112.74    369.43 o 
  -7   5   5     2742.58     2413.41    332.45 o 
  -6   5   5      279.26      205.78    149.70 o 
  -5   5   5     7515.42     7276.87    435.81 o 
  -4   5   5      523.04      481.66    172.16 o 
  -3   5   5     9014.02     7526.37   1541.94 o 
  -2   5   5     2452.95     2374.38    295.79 o 
  -1   5   5     6535.71     5660.64    331.50 o 
   0   5   5     3200.42     3078.96    274.83 o 
   1   5   5     4374.04     4469.23    308.24 o 
   2   5   5     3587.92     3614.60    280.50 o 
   3   5   5     3282.57     3005.86    261.42 o 
   4   5   5     7730.00     7723.16    522.72 o 
   5   5   5       16.39       19.63    124.74 o 
   6   5   5     7734.61     8472.84    526.36 o 
   7   5   5       29.97      137.29    172.33 o 
   8   5   5     2353.17     2698.33    330.49 o 
   9   5   5     1039.77     1330.77    388.21 o 
  10   5   5     1139.03     1090.09    388.73 o 
  11   5   5     1760.95     2482.31    506.49 o 
  12   5   5      560.27      991.36    412.35 o 
  13   5   5      844.00      795.38    415.61 o 
  14   5   5        5.22      352.21    585.90 o 
 -14   6   5       65.07      204.67    290.07 o 
 -13   6   5     3391.80     3546.02    512.06 o 
 -12   6   5      196.88      340.20    281.98 o 
 -11   6   5     6025.09     6182.80    588.05 o 
 -10   6   5      223.93      208.66    207.86 o 
  -9   6   5     1024.41     1355.44    274.30 o 
  -8   6   5     1751.71     1651.46    294.44 o 
  -7   6   5     7530.08     7192.74    545.47 o 
  -6   6   5     9820.50     9910.25    563.06 o 
  -5   6   5      996.44     1371.24    314.68 o 
  -4   6   5    11921.58    11234.97    582.32 o 
  -3   6   5     1074.56      779.65    206.23 o 
  -2   6   5    12119.64    11606.90    644.41 o 
  -1   6   5      772.20      705.89    191.60 o 
   0   6   5    12136.59    11948.85    519.21 o 
   1   6   5     2334.11     2570.54    287.41 o 
   2   6   5     9308.25     9066.29    498.28 o 
   3   6   5     7746.93     8300.01    511.28 o 
   4   6   5    11731.75     6966.28   3484.09 o 
   5   6   5     9126.62    10381.42    657.00 o 
   6   6   5        6.89      181.23    188.64 o 
   7   6   5     6504.34     7076.04    728.63 o 
   8   6   5       45.04        8.81    290.70 o 
   9   6   5     4919.46     5581.23    679.12 o 
  10   6   5      139.83      100.18    267.64 o 
  11   6   5     3098.53     3292.03    707.88 o 
  12   6   5      351.09      469.82    342.63 o 
 -12   7   5      194.71      252.24    290.18 o 
 -11   7   5      280.96      250.88    292.12 o 
 -10   7   5      873.43      849.01    313.81 o 
  -9   7   5      150.80      358.97    287.46 o 
  -8   7   5      319.30      370.48    237.52 o 
  -7   7   5      368.53      458.12    228.26 o 
  -6   7   5      278.23      418.94    321.49 o 
  -5   7   5     1490.13     1238.42    319.73 o 
  -4   7   5        7.86      -65.79    219.69 o 
  -3   7   5     1332.75      897.48    455.38 o 
  -2   7   5      370.32      504.82    227.48 o 
  -1   7   5      130.08      132.30    175.27 o 
   0   7   5      746.66      737.18    236.07 o 
   1   7   5      861.04     1005.11    237.94 o 
   2   7   5      212.97      243.65    152.22 o 
   3   7   5       29.63       59.81    217.83 o 
   4   7   5     2365.92     3144.20    720.97 o 
   5   7   5        4.13      -20.63    278.03 o 
   6   7   5      693.32     1021.01    392.54 o 
   7   7   5      344.36      305.74    287.83 o 
   8   7   5     1434.76     1574.96    418.67 o 
   9   7   5      103.63      183.53    322.07 o 
  10   7   5      240.31      603.03    478.55 o 
  11   7   5       56.36      319.72    377.12 o 
 -10   8   5        0.59     -117.42    416.07 o 
  -9   8   5      505.72      685.30    395.10 o 
  -8   8   5      382.45       34.58    311.98 o 
  -7   8   5        8.02      102.07    281.95 o 
  -6   8   5      199.28      231.82    300.69 o 
  -5   8   5     1065.06     1199.68    423.47 o 
  -4   8   5        2.42      282.41    318.32 o 
  -3   8   5      269.17      461.58    259.10 o 
  -2   8   5      813.23      877.16    283.23 o 
  -1   8   5      176.01      228.94    210.21 o 
   0   8   5      279.27      371.51    213.12 o 
   1   8   5       88.46      216.09    194.36 o 
   2   8   5      826.29     1196.94    614.22 o 
   3   8   5       19.58      -32.65    570.41 o 
   4   8   5      625.08      670.32    476.71 o 
   5   8   5       40.61       87.64    313.99 o 
   6   8   5      978.50     1202.55    473.05 o 
   7   8   5        0.49       27.62    296.82 o 
   8   8   5       48.44      112.97    347.95 o 
   9   8   5      344.75      524.12    467.01 o 
  -7   9   5      105.18       25.21    297.93 o 
  -6   9   5       71.95      -24.52    846.34 o 
  -5   9   5      166.67      312.78    277.66 o 
  -4   9   5       24.50       25.92    235.33 o 
  -3   9   5      203.46      393.27    250.79 o 
  -2   9   5       42.96      148.87    241.41 o 
  -1   9   5        3.16       56.21    277.29 o 
   0   9   5       70.89       12.14    566.15 o 
   1   9   5      218.64      355.43    661.72 o 
   2   9   5      165.82      -55.65    582.67 o 
   3   9   5        3.95     -180.26    611.78 o 
   4   9   5      134.37      102.24    413.04 o 
   5   9   5      457.45       47.44    414.94 o 
 -18   0   6      472.00      684.01    777.47 o 
 -17   0   6      154.66     3649.46   1108.86 o 
 -16   0   6       48.81     -118.96    599.04 o 
 -15   0   6        4.48       16.99    412.10 o 
 -14   0   6     1650.43     1807.77    481.74 o 
 -13   0   6     1459.18     2230.26    472.80 o 
 -12   0   6       97.62      197.16    321.27 o 
 -11   0   6       65.70       69.72    220.10 o 
 -10   0   6      649.34      772.57    227.03 o 
  -9   0   6     9357.37     9218.17    545.86 o 
  -8   0   6      813.41      982.88    220.91 o 
  -7   0   6     3662.83     3938.43    338.78 o 
  -6   0   6      207.60      109.58    123.95 o 
  -5   0   6      114.20       96.43    124.92 o 
  -4   0   6     4421.48     4542.18    310.58 o 
  -3   0   6    33921.09    36976.40    745.89 o 
  -2   0   6    77616.73    82517.20   2626.92 o 
  -1   0   6    40007.55    40213.76    914.13 o 
   0   0   6      180.21      138.43    104.36 o 
   1   0   6       77.56      189.83    141.10 o 
   2   0   6     5069.24     4959.44    304.28 o 
   3   0   6      312.42      263.57    177.28 o 
   4   0   6      769.55      727.36    174.60 o 
   5   0   6    26813.32    20912.81   8070.71 o 
   6   0   6     6553.46     7819.49    487.05 o 
   7   0   6     1271.61     1152.79    269.16 o 
   8   0   6       91.24      111.92    219.91 o 
   9   0   6     6300.52     5576.38    653.35 o 
  10   0   6     5515.16     5127.43    666.19 o 
  11   0   6        1.84      105.94    264.02 o 
  12   0   6      321.68      502.01    362.70 o 
  13   0   6      846.62      739.15    402.09 o 
  14   0   6      589.45      918.82    445.17 o 
  15   0   6       15.95      261.11    429.10 o 
  16   0   6      104.32       94.29    340.70 o 
 -18   1   6      127.86      165.51    480.08 o 
 -17   1   6      714.24     1346.20    621.23 o 
 -16   1   6     1294.22     1733.75    417.74 o 
 -15   1   6      709.62     1046.89    367.92 o 
 -14   1   6     2616.19     2726.65    483.44 o 
 -13   1   6     1177.43     1509.87    359.29 o 
 -12   1   6     9678.35     9789.40    520.56 o 
 -11   1   6       38.50       21.61    144.33 o 
 -10   1   6    12819.10    13411.30    491.13 o 
  -9   1   6     2925.39     2968.51    251.33 o 
  -8   1   6     6763.64     5642.80    788.25 o 
  -7   1   6     9159.92    10309.85    388.95 o 
  -6   1   6    19458.49    20127.71    483.46 o 
  -5   1   6    12129.48    12112.97    353.50 o 
  -4   1   6     7765.68     7673.09    256.31 o 
  -3   1   6    12722.77    13282.30    317.41 o 
  -2   1   6     6785.86     6891.53    217.70 o 
  -1   1   6    49790.79    51141.27   1088.70 o 
   0   1   6        6.23      -19.59     64.82 o 
   1   1   6    50149.45    52435.54    737.92 o 
   2   1   6    12756.89    13113.99    362.58 o 
   3   1   6    13550.00    13459.62    367.33 o 
   4   1   6     5677.55     5274.80    251.24 o 
   5   1   6    13930.96    14144.76    419.10 o 
   6   1   6     9860.95     9613.45    375.38 o 
   7   1   6      500.94      617.53    147.25 o 
   8   1   6    14351.88    13485.82   1090.48 o 
   9   1   6      209.89      239.66    160.61 o 
  10   1   6     6138.73     6694.73    538.24 o 
  11   1   6       32.63     -154.02    169.51 o 
  12   1   6     3606.35     3929.26    479.61 o 
  13   1   6      572.58      744.05    312.46 o 
  14   1   6     2192.96     2438.41    433.80 o 
  15   1   6      339.00      290.28    226.92 o 
  16   1   6      786.46      332.84    295.09 o 
 -17   2   6     1134.63     1202.62    425.76 o 
 -16   2   6      700.76     1398.27    457.80 o 
 -15   2   6     4263.13     4972.92    696.47 o 
 -14   2   6      379.58      273.87    331.33 o 
 -13   2   6     5249.67     6200.19    542.03 o 
 -12   2   6        4.45      141.24    188.14 o 
 -11   2   6    10264.45     8419.25   2184.03 o 
 -10   2   6      712.80      852.06    208.66 o 
  -9   2   6    13876.69    14016.66    479.64 o 
  -8   2   6     4037.00     4235.46    270.67 o 
  -7   2   6     7746.20     7273.28    320.73 o 
  -6   2   6    16087.09    15797.08    403.68 o 
  -5   2   6    24793.49    24436.01    608.94 o 
  -4   2   6    24793.32    21353.62   2924.46 o 
  -3   2   6     2048.04     2016.60    177.99 o 
  -2   2   6    32551.25    34288.77    799.96 o 
  -1   2   6        4.89       42.53     53.83 o 
   0   2   6    30704.65    30282.27    587.99 o 
   1   2   6      842.30      789.96    109.92 o 
   2   2   6    25483.99    26171.28    709.96 o 
   3   2   6       97.32      109.13     91.16 o 
   4   2   6    19529.64    18858.72    460.90 o 
   5   2   6     6939.01     7167.11    311.42 o 
   6   2   6    13520.66    12558.12    522.03 o 
   7   2   6     9351.52     8395.13    458.55 o 
   8   2   6     1257.14     1149.69    236.57 o 
   9   2   6    13691.45    13180.62    630.58 o 
  10   2   6     1123.06      842.02    227.23 o 
  11   2   6     5056.08     5833.42    532.95 o 
  12   2   6      192.05      129.28    243.95 o 
  13   2   6     3315.60     3903.91    523.80 o 
  14   2   6      276.11      134.51    246.69 o 
  15   2   6     2057.45     2228.13    431.70 o 
 -17   3   6      247.73       76.86    324.72 o 
 -16   3   6        8.69      102.67    249.91 o 
 -15   3   6        1.72      135.15    292.55 o 
 -14   3   6        0.52       -4.80    225.98 o 
 -13   3   6        4.57      184.78    221.04 o 
 -12   3   6      138.62      135.43    193.48 o 
 -11   3   6      227.76       70.53    173.92 o 
 -10   3   6      145.79      294.08    177.66 o 
  -9   3   6      170.27      106.37    170.69 o 
  -8   3   6       28.88       82.74    144.49 o 
  -7   3   6      299.58      296.56    152.60 o 
  -6   3   6     3340.75     3306.67    278.83 o 
  -5   3   6      870.99      847.16    175.98 o 
  -4   3   6      115.65      215.75    120.36 o 
  -3   3   6       99.97      118.65    108.51 o 
  -2   3   6      139.02      189.48     90.42 o 
  -1   3   6       97.85      151.56     85.33 o 
   0   3   6      411.29      465.50    109.76 o 
   1   3   6      356.37      353.40    112.23 o 
   2   3   6     1498.13     1682.90    166.98 o 
   3   3   6        3.07       -3.13    104.86 o 
   4   3   6      204.66      332.57    126.60 o 
   5   3   6      112.46      206.63    118.90 o 
   6   3   6       22.82      -35.29    168.46 o 
   7   3   6      274.82      208.05    174.86 o 
   8   3   6      128.54      202.23    170.49 o 
   9   3   6      127.72      203.02    188.06 o 
  10   3   6       91.33       18.01    172.84 o 
  11   3   6        9.87      -19.44    178.70 o 
  12   3   6      109.53       73.03    239.88 o 
  13   3   6      290.82       75.59    243.59 o 
  14   3   6      129.89       68.15    346.89 o 
  15   3   6        6.99      105.99    394.05 o 
 -16   4   6        2.18      -19.51    283.51 o 
 -15   4   6        3.09       54.26    235.36 o 
 -14   4   6       39.04      196.57    277.92 o 
 -13   4   6      370.97      317.34    243.46 o 
 -12   4   6        0.23       66.15    200.10 o 
 -11   4   6      588.31      644.72    227.58 o 
 -10   4   6      270.31      163.59    168.44 o 
  -9   4   6       47.96      106.65    154.74 o 
  -8   4   6       20.09       16.30    139.31 o 
  -7   4   6       81.19       46.30    135.81 o 
  -6   4   6       25.78       25.12    163.92 o 
  -5   4   6       74.06       29.45    138.14 o 
  -4   4   6     1382.56     1518.92    219.53 o 
  -3   4   6     2786.28     2751.44    214.91 o 
  -2   4   6      398.20      452.02    133.54 o 
  -1   4   6      254.26      234.75    126.17 o 
   0   4   6      566.54      590.57    154.31 o 
   1   4   6       81.04       69.75    117.72 o 
   2   4   6       84.47       77.76    123.42 o 
   3   4   6       26.94       25.36    116.82 o 
   4   4   6      150.41      214.91    141.07 o 
   5   4   6        0.23       44.41    141.64 o 
   6   4   6      347.34      214.48    171.63 o 
   7   4   6       69.71       52.74    169.91 o 
   8   4   6      689.30      613.80    216.15 o 
   9   4   6       24.40      -13.90    151.69 o 
  10   4   6        1.13       -5.01    182.12 o 
  11   4   6       82.97      220.60    204.06 o 
  12   4   6        1.29      254.48    365.16 o 
  13   4   6      261.69      106.62    497.86 o 
  14   4   6       20.42       65.41    386.36 o 
 -15   5   6       16.00      260.48    288.21 o 
 -14   5   6      425.16      314.57    252.54 o 
 -13   5   6        0.37       95.82    229.04 o 
 -12   5   6      951.28      922.26    263.89 o 
 -11   5   6      474.98      420.29    233.19 o 
 -10   5   6      118.29       68.17    181.86 o 
  -9   5   6     1140.24      904.44    247.01 o 
  -8   5   6     2091.13     1697.11    296.01 o 
  -7   5   6      150.94       47.39    184.77 o 
  -6   5   6      344.19      475.52    186.83 o 
  -5   5   6      340.20      238.78    147.30 o 
  -4   5   6      995.45      975.62    197.23 o 
  -3   5   6     1549.39     1212.32    217.73 o 
  -2   5   6      260.88      255.74    148.73 o 
  -1   5   6     1148.66     1088.24    196.54 o 
   0   5   6        2.51        7.13    139.16 o 
   1   5   6      727.02      586.22    167.39 o 
   2   5   6      833.42      797.33    180.29 o 
   3   5   6     2953.69     3231.23    291.08 o 
   4   5   6      262.11      235.81    199.92 o 
   5   5   6      199.98      145.48    167.04 o 
   6   5   6     3469.64     4252.60    427.81 o 
   7   5   6      897.95     1203.89    270.88 o 
   8   5   6       62.97       -3.33    185.10 o 
   9   5   6       30.66      114.98    218.62 o 
  10   5   6      424.93      589.60    332.94 o 
  11   5   6       71.38      174.69    243.09 o 
  12   5   6      351.91      359.85    453.63 o 
  13   5   6       17.99      435.28   1132.22 o 
 -14   6   6      180.46      116.90    274.42 o 
 -13   6   6      400.91      443.03    286.34 o 
 -12   6   6       94.31      149.22    265.15 o 
 -11   6   6      223.42      291.73    285.14 o 
 -10   6   6      272.68      609.93    552.59 o 
  -9   6   6      377.62      427.69    218.91 o 
  -8   6   6      153.21      178.64    186.17 o 
  -7   6   6      790.84      821.10    233.64 o 
  -6   6   6       99.58      269.58    183.22 o 
  -5   6   6        9.78       37.03    166.89 o 
  -4   6   6      975.96     1028.51    237.00 o 
  -3   6   6      235.69      349.14    206.29 o 
  -2   6   6     2166.87     2282.86    310.72 o 
  -1   6   6      108.86      104.86    156.71 o 
   0   6   6      805.35      853.74    228.57 o 
   1   6   6      385.30      320.33    188.39 o 
   2   6   6     3126.32     3438.33    346.84 o 
   3   6   6      211.31      149.59    196.91 o 
   4   6   6     1030.51     1533.42    353.40 o 
   5   6   6      532.08      603.48    212.84 o 
   6   6   6      205.92      200.96    212.20 o 
   7   6   6      627.99      345.42    275.67 o 
   8   6   6      539.18      838.67    347.67 o 
   9   6   6      387.25      663.39    329.79 o 
  10   6   6       64.27     -198.50    255.89 o 
  11   6   6      670.73      804.14    376.50 o 
  12   6   6       19.32      116.32    376.39 o 
 -12   7   6     2150.73     2768.96    628.74 o 
 -11   7   6       62.65      -40.48    375.02 o 
 -10   7   6     6248.64     6695.05    801.92 o 
  -9   7   6       55.74      210.58    408.50 o 
  -8   7   6     3241.74     3703.71    616.62 o 
  -7   7   6     2148.02     2001.91    413.41 o 
  -6   7   6     2448.75     2683.59    479.67 o 
  -5   7   6     6014.81     6322.15    726.19 o 
  -4   7   6     1885.10     2052.61    368.60 o 
  -3   7   6     7726.31     7913.78    594.47 o 
  -2   7   6     1546.30     1539.69    288.45 o 
  -1   7   6     5538.97     5906.35    501.31 o 
   0   7   6       11.63      -90.63    155.69 o 
   1   7   6     9060.39    10365.26    656.51 o 
   2   7   6      354.17      436.77    241.76 o 
   3   7   6     3801.58     3594.05    449.06 o 
   4   7   6     5154.71     5087.43    591.67 o 
   5   7   6     7406.59     5009.70   2240.92 o 
   6   7   6     1106.18     2014.62    474.78 o 
   7   7   6     1594.96     1773.25    444.25 o 
   8   7   6     2599.11     3143.03    568.89 o 
   9   7   6      170.69      346.28    284.30 o 
  10   7   6     3105.65     4441.22    707.46 o 
 -10   8   6      448.81      491.95    489.41 o 
  -9   8   6     1175.42     1507.35    505.60 o 
  -8   8   6      810.40     1065.53    426.51 o 
  -7   8   6     1561.58     1135.38    376.53 o 
  -6   8   6      455.11      380.18    277.43 o 
  -5   8   6     1476.62     1217.36    354.56 o 
  -4   8   6      626.70      348.94    228.08 o 
  -3   8   6        7.60       63.86    219.33 o 
  -2   8   6      825.90      967.08    295.36 o 
  -1   8   6        9.12      163.60    226.61 o 
   0   8   6     3127.73     3384.60    446.08 o 
   1   8   6        1.70        6.97    236.45 o 
   2   8   6     1939.38     2144.60    735.90 o 
   3   8   6       27.44      -43.78    528.66 o 
   4   8   6       65.25     -147.77    412.86 o 
   5   8   6     1208.00     1408.84    506.86 o 
   6   8   6       58.48      205.87    351.45 o 
   7   8   6     1478.68     1349.81    476.50 o 
   8   8   6       50.54     -179.42    343.78 o 
  -7   9   6      345.82      180.91    421.80 o 
  -6   9   6      464.06      678.91    460.29 o 
  -5   9   6      260.18      360.12    302.02 o 
  -4   9   6      156.13      213.00    257.10 o 
  -3   9   6      450.82      686.31    262.99 o 
  -2   9   6        4.51      -33.16    210.66 o 
  -1   9   6      424.34      305.19    314.27 o 
   0   9   6        2.77      155.88    566.06 o 
   1   9   6      412.84      470.85    682.92 o 
   2   9   6      212.71      719.18    792.72 o 
   3   9   6      148.63      263.97    727.17 o 
   4   9   6       24.38      134.04    476.49 o 
   5   9   6      145.51      547.95    516.19 o 
 -18   1   7       90.61     -295.98    297.59 o 
 -17   1   7        0.43       95.62    229.22 o 
 -16   1   7      773.20      491.22    341.85 o 
 -15   1   7      136.30      529.40    289.59 o 
 -14   1   7       16.74      263.04    253.17 o 
 -13   1   7        0.67      -43.58    196.53 o 
 -12   1   7     1073.43     1121.92    244.86 o 
 -11   1   7      324.56      345.61    159.40 o 
 -10   1   7       23.23       24.96    129.93 o 
  -9   1   7      104.22       68.02    128.38 o 
  -8   1   7      522.35      527.47    148.56 o 
  -7   1   7     2910.21     2576.31    198.34 o 
  -6   1   7      179.85      230.51    108.76 o 
  -5   1   7     1145.81     1310.59    145.38 o 
  -4   1   7       13.75      102.67     85.89 o 
  -3   1   7      209.83      156.81     82.57 o 
  -2   1   7      281.48      315.58     85.01 o 
  -1   1   7     1750.48     1612.88    119.03 o 
   0   1   7     1531.00     1381.06    119.66 o 
   1   1   7      135.14      216.58     89.56 o 
   2   1   7       10.98       36.26     89.10 o 
   3   1   7     2518.07     2465.66    184.12 o 
   4   1   7      808.04      716.57    144.66 o 
   5   1   7      378.67      406.18    131.98 o 
   6   1   7      432.00      393.21    149.87 o 
   7   1   7       32.33      102.72    155.88 o 
   8   1   7      144.99       68.36    144.77 o 
   9   1   7      200.07      186.02    153.21 o 
  10   1   7      167.81      124.72    202.13 o 
  11   1   7        1.64     -106.29    202.71 o 
  12   1   7      493.51     1419.68    922.48 o 
  13   1   7       21.45      148.84    227.09 o 
  14   1   7       31.83      362.03    304.76 o 
  15   1   7        2.64       25.25    228.57 o 
 -17   2   7      227.29      434.71    376.43 o 
 -16   2   7      525.11      391.71    303.14 o 
 -15   2   7     1377.63     1441.73    395.76 o 
 -14   2   7     2164.33     2296.60    379.36 o 
 -13   2   7      907.49     1147.24    292.84 o 
 -12   2   7      292.25      487.23    203.32 o 
 -11   2   7     8166.81     7855.12    531.97 o 
 -10   2   7        1.64      -29.92    134.58 o 
  -9   2   7     6394.97     5860.13    388.76 o 
  -8   2   7       10.94       47.80    129.25 o 
  -7   2   7     9247.21     9106.67    353.67 o 
  -6   2   7     4473.61     4415.82    295.03 o 
  -5   2   7    16048.78    15471.70    503.00 o 
  -4   2   7     4051.85     3664.62    246.11 o 
  -3   2   7     5970.59     5951.09    222.43 o 
  -2   2   7    13486.95    14003.09    319.72 o 
  -1   2   7     3574.98     3322.59    214.01 o 
   0   2   7    22337.79    22265.23    543.41 o 
   1   2   7     4770.37     4695.14    214.25 o 
   2   2   7     5396.77     5059.50    243.08 o 
   3   2   7        0.37       35.90    109.45 o 
   4   2   7    29534.38    30479.62    624.64 o 
   5   2   7     2216.42     2237.33    201.80 o 
   6   2   7     4869.92     4599.43    340.30 o 
   7   2   7     2540.04     2844.42    294.77 o 
   8   2   7     2494.08     2870.38    327.63 o 
   9   2   7     3013.17     3034.76    340.48 o 
  10   2   7      777.38      663.64    215.75 o 
  11   2   7     2757.45     2134.14    728.71 o 
  12   2   7      190.76      315.56    252.58 o 
  13   2   7     2204.13     2017.12    422.62 o 
  14   2   7        0.76      264.57    258.79 o 
  15   2   7     1523.30     1325.63    518.17 o 
 -17   3   7     2203.69     2491.58    666.38 o 
 -16   3   7      598.79      449.78    315.43 o 
 -15   3   7     1488.03     1898.61    392.12 o 
 -14   3   7     3097.62     2164.31    938.31 o 
 -13   3   7      714.98      710.80    244.22 o 
 -12   3   7     5820.50     5779.85    506.42 o 
 -11   3   7      682.47      742.32    226.79 o 
 -10   3   7     6796.18     6722.60    507.67 o 
  -9   3   7        0.86      -15.67    140.43 o 
  -8   3   7    14552.90    13154.59    651.59 o 
  -7   3   7     1377.20     1342.39    209.90 o 
  -6   3   7    19234.15    18440.93    613.44 o 
  -5   3   7     5084.78     4910.00    307.01 o 
  -4   3   7    11976.98     9949.60   1708.43 o 
  -3   3   7    15241.82    15156.07    425.44 o 
  -2   3   7    17806.24    17755.00    399.23 o 
  -1   3   7    24305.02    24975.56    474.48 o 
   0   3   7     6693.86     6354.79    264.60 o 
   1   3   7    19800.09    19062.12    454.17 o 
   2   3   7       40.10       39.70    101.74 o 
   3   3   7    26831.01    27042.92    599.39 o 
   4   3   7       43.12      116.40    121.99 o 
   5   3   7    15805.31    15781.46    603.30 o 
   6   3   7     2255.20     2452.66    278.04 o 
   7   3   7    13369.45    13973.23    638.42 o 
   8   3   7     5412.46     5861.85    454.49 o 
   9   3   7     4244.79     4160.63    400.32 o 
  10   3   7     6308.28     6012.76    475.35 o 
  11   3   7      233.78      318.96    209.52 o 
  12   3   7     4746.62     5048.41    542.39 o 
  13   3   7      163.74      207.71    252.60 o 
  14   3   7     3422.95     3484.20    714.88 o 
  15   3   7       45.39      209.87    523.12 o 
 -16   4   7      592.49      710.93    370.92 o 
 -15   4   7       55.03      -16.12    219.05 o 
 -14   4   7      809.80      756.74    288.26 o 
 -13   4   7        1.01      -22.77    231.30 o 
 -12   4   7     1667.61     2652.41    559.45 o 
 -11   4   7      977.67     1166.42    266.19 o 
 -10   4   7      669.19      505.90    199.97 o 
  -9   4   7     1523.47     1432.64    266.57 o 
  -8   4   7      121.15       49.09    140.97 o 
  -7   4   7     2456.07     2086.93    270.10 o 
  -6   4   7      545.80      555.29    170.89 o 
  -5   4   7     3115.97     2969.76    286.93 o 
  -4   4   7      131.31      141.10    137.85 o 
  -3   4   7     1368.08     1221.97    172.16 o 
  -2   4   7        1.28        0.19    118.84 o 
  -1   4   7     3438.32     3789.83    244.53 o 
   0   4   7     6553.75     6964.60    338.93 o 
   1   4   7     1394.02     1414.54    183.30 o 
   2   4   7     2615.68     2893.16    235.93 o 
   3   4   7      529.11      414.12    139.58 o 
   4   4   7     3199.28     3007.77    239.35 o 
   5   4   7       56.97       86.12    181.39 o 
   6   4   7      936.65     1226.67    242.83 o 
   7   4   7     1287.17     1089.97    236.61 o 
   8   4   7     2607.64     2465.78    357.52 o 
   9   4   7       58.57      -85.44    181.48 o 
  10   4   7     1590.47     1521.49    325.48 o 
  11   4   7     1130.66     1264.70    334.83 o 
  12   4   7       15.96      -65.19    274.36 o 
  13   4   7      294.82      221.47    537.83 o 
  14   4   7       33.09        3.76    454.24 o 
 -15   5   7      866.44      941.27    331.00 o 
 -14   5   7      368.41      487.07    282.85 o 
 -13   5   7      401.52      469.91    247.92 o 
 -12   5   7     1440.67     1333.62    336.53 o 
 -11   5   7     1952.76     1908.48    341.43 o 
 -10   5   7     2289.23     2637.43    373.72 o 
  -9   5   7     3396.07     3333.59    390.37 o 
  -8   5   7     3705.44     3336.26    403.60 o 
  -7   5   7     1088.14     1082.23    239.83 o 
  -6   5   7     5309.62     5207.49    405.53 o 
  -5   5   7     1546.50     1417.55    230.96 o 
  -4   5   7     5543.98     4651.41    829.94 o 
  -3   5   7      436.89      455.21    186.24 o 
  -2   5   7     1917.75     1841.25    236.82 o 
  -1   5   7     3375.88     3364.72    324.87 o 
   0   5   7      300.91      298.69    153.41 o 
   1   5   7     4763.11     4874.81    356.77 o 
   2   5   7      249.00      173.87    163.57 o 
   3   5   7     9191.19     9581.58    500.70 o 
   4   5   7      428.97      347.82    232.01 o 
   5   5   7     2621.08     2591.81    325.52 o 
   6   5   7        1.91      -31.28    152.27 o 
   7   5   7      695.23     1095.48    434.59 o 
   8   5   7     3056.03     2836.99    393.32 o 
   9   5   7     1269.12     1628.80    348.44 o 
  10   5   7     2317.64     2436.45    516.58 o 
  11   5   7      210.42      311.70    336.52 o 
  12   5   7      523.83      604.11    575.21 o 
  13   5   7      179.05        2.46    586.34 o 
 -14   6   7     1249.10     1469.24    386.41 o 
 -13   6   7     2275.91     6583.79   2954.75 o 
 -12   6   7      601.04      683.94    278.19 o 
 -11   6   7     4291.19     4997.94    644.81 o 
 -10   6   7      197.83      276.01    266.37 o 
  -9   6   7    12244.12    13549.86    795.84 o 
  -8   6   7      564.81      493.13    249.13 o 
  -7   6   7     8069.39     8596.14    604.24 o 
  -6   6   7     1388.37     1393.41    314.18 o 
  -5   6   7     5173.96     4983.86    480.94 o 
  -4   6   7     5758.74     3620.32   1299.85 o 
  -3   6   7     6532.05     7373.04    553.14 o 
  -2   6   7    11914.72    11481.78    656.88 o 
  -1   6   7     2894.78     3314.23    369.59 o 
   0   6   7    13105.48    13569.77    696.05 o 
   1   6   7      813.60      813.96    210.52 o 
   2   6   7    13648.45    14127.17    637.76 o 
   3   6   7     4457.11     4608.38    477.62 o 
   4   6   7     4790.37     4663.59    633.17 o 
   5   6   7     1067.53     1252.29    285.52 o 
   6   6   7     5443.70     6752.50    612.34 o 
   7   6   7     1971.84     2906.07    400.45 o 
   8   6   7     2672.69     3616.64    566.20 o 
   9   6   7     2262.54     3204.47    544.11 o 
  10   6   7      518.52      500.01    370.82 o 
  11   6   7     2555.80     3173.28    583.14 o 
  12   6   7        1.45      202.95    419.46 o 
 -12   7   7        1.76      225.77    420.02 o 
 -11   7   7        2.00      453.25    481.43 o 
 -10   7   7      362.30      328.20    395.67 o 
  -9   7   7       63.79      207.89    361.55 o 
  -8   7   7     2257.23     2183.92    482.40 o 
  -7   7   7       90.72      -23.35    255.14 o 
  -6   7   7     1221.14     1465.35    390.15 o 
  -5   7   7      551.58      638.73    309.37 o 
  -4   7   7      678.12      527.14    251.71 o 
  -3   7   7      286.21      264.12    212.20 o 
  -2   7   7      237.74      374.66    219.51 o 
  -1   7   7     1918.28     2380.16    336.58 o 
   0   7   7      622.09      919.12    250.28 o 
   1   7   7     1836.68     1785.00    298.21 o 
   2   7   7     1200.73      993.01    347.46 o 
   3   7   7      155.53      288.29    236.14 o 
   4   7   7      434.17      597.59    307.82 o 
   5   7   7     1597.96     1510.15    411.93 o 
   6   7   7       36.35      323.81    376.74 o 
   7   7   7      259.88      398.81    319.97 o 
   8   7   7      153.55       98.75    329.35 o 
   9   7   7      221.75      392.96    344.67 o 
  10   7   7      193.10      666.86    385.61 o 
 -10   8   7       20.79      304.18    482.41 o 
  -9   8   7      553.41     1143.69    536.87 o 
  -8   8   7       25.39      -65.36    288.07 o 
  -7   8   7       65.37      129.50    314.91 o 
  -6   8   7      268.92      311.30    317.60 o 
  -5   8   7      156.47      324.47    269.03 o 
  -4   8   7      258.02      341.74    234.64 o 
  -3   8   7        0.72       90.36    186.34 o 
  -2   8   7      429.42      269.20    251.60 o 
  -1   8   7      569.30      508.15    292.06 o 
   0   8   7      441.79      277.28    233.61 o 
   1   8   7      195.89      179.47    271.44 o 
   2   8   7      112.22       20.33    268.16 o 
   3   8   7      108.68      592.94    737.51 o 
   4   8   7      127.62      294.30    396.58 o 
   5   8   7      521.60      724.31    447.52 o 
   6   8   7      304.91      249.34    414.42 o 
   7   8   7        3.51       52.17    366.24 o 
   8   8   7        3.40     -168.47    418.56 o 
  -7   9   7       11.97      -49.05    387.66 o 
  -6   9   7        1.10      122.85    245.76 o 
  -5   9   7       85.25      305.91    272.68 o 
  -4   9   7        2.59       91.39    237.30 o 
  -3   9   7       36.69      -10.64    204.04 o 
  -2   9   7        3.23       78.84    317.44 o 
  -1   9   7       22.54      -32.71    219.20 o 
   0   9   7       52.94      354.85    710.27 o 
   1   9   7       26.67      145.61    724.75 o 
   2   9   7       30.69       21.66    743.96 o 
   3   9   7        9.07     -188.33    693.04 o 
   4   9   7      317.07       -4.72    518.08 o 
 -18   0   8      219.75      284.65    667.01 o 
 -17   0   8      370.95      361.12    594.79 o 
 -16   0   8     2001.09     3589.98    981.40 o 
 -15   0   8     1754.16     2141.24    828.46 o 
 -14   0   8     1982.35     2056.27    887.94 o 
 -13   0   8       22.42      170.70    301.01 o 
 -12   0   8     4056.52     4496.49    486.05 o 
 -11   0   8      528.05      831.72    309.67 o 
 -10   0   8     8896.34     8558.02    577.05 o 
  -9   0   8        3.24       12.88    174.41 o 
  -8   0   8     5264.38     4545.06   1560.34 o 
  -7   0   8     6451.40     7152.50    483.82 o 
  -6   0   8     8568.08     8296.71    483.07 o 
  -5   0   8    13156.81    13525.38    590.35 o 
  -4   0   8       11.52       49.17    125.46 o 
  -3   0   8      928.68      742.53    166.65 o 
  -2   0   8      710.95      529.98    136.81 o 
  -1   0   8     5563.04     5266.99    330.09 o 
   0   0   8     2812.87     3151.07    333.15 o 
   1   0   8     7581.41     7277.32    509.75 o 
   2   0   8      833.19     1043.49    192.98 o 
   3   0   8     6579.28     5730.73    390.25 o 
   4   0   8     3765.79     3500.94    320.63 o 
   5   0   8     2470.08     2422.57    305.52 o 
   6   0   8     2515.99     2295.17    305.39 o 
   7   0   8       54.13      114.05    197.36 o 
   8   0   8      642.73      623.38    302.76 o 
   9   0   8     2685.38     2500.46    690.38 o 
  10   0   8     3165.24     2959.05    566.15 o 
  11   0   8        7.06      -79.39    297.75 o 
  12   0   8     1464.77     1308.02    520.51 o 
  13   0   8      266.37      585.61    456.71 o 
  14   0   8      530.81      529.43    378.12 o 
  15   0   8       67.19      -54.91    303.28 o 
 -17   1   8     1262.69      717.07    341.87 o 
 -16   1   8      241.79      284.65    339.88 o 
 -15   1   8     5157.71     6238.03    860.02 o 
 -14   1   8     1141.83     1054.88    335.24 o 
 -13   1   8     3507.65     3185.66    374.46 o 
 -12   1   8     2007.82     2142.82    300.66 o 
 -11   1   8     3495.86     3744.05    306.44 o 
 -10   1   8     4226.08     3413.04    541.68 o 
  -9   1   8     3614.25     4150.39    294.14 o 
  -8   1   8    12090.26    11406.72    431.26 o 
  -7   1   8      262.45      447.97    129.72 o 
  -6   1   8    17762.62    15355.33   1727.66 o 
  -5   1   8       21.29       18.27     91.76 o 
  -4   1   8    25653.50    25749.62    497.56 o 
  -3   1   8     8887.11     9452.82    303.59 o 
  -2   1   8    13956.22    13587.82    349.21 o 
  -1   1   8     4064.17     3657.83    185.23 o 
   0   1   8    13721.08    13278.47    397.13 o 
   1   1   8    13805.43    13644.83    361.40 o 
   2   1   8     2899.21     2486.34    197.24 o 
   3   1   8    24547.70    23281.98   1531.95 o 
   4   1   8     1702.01     1845.00    189.57 o 
   5   1   8     9285.98     9122.70    375.77 o 
   6   1   8        9.20      -71.32    128.20 o 
   7   1   8     8753.96     8418.00    463.25 o 
   8   1   8     1478.15     1717.18    261.22 o 
   9   1   8     5170.38     4718.91    457.20 o 
  10   1   8      615.48      449.73    220.35 o 
  11   1   8     2893.25     3290.84    434.02 o 
  12   1   8     2209.02     2260.41    422.84 o 
  13   1   8     1433.76     1551.53    353.78 o 
  14   1   8     1748.54     1611.77    444.74 o 
  15   1   8       25.95     -135.57    257.37 o 
 -17   2   8      328.46      371.04    292.30 o 
 -16   2   8     2093.42     2447.37    473.98 o 
 -15   2   8      373.21      443.06    272.80 o 
 -14   2   8     2523.54     2732.78    390.91 o 
 -13   2   8      790.58      930.38    254.08 o 
 -12   2   8     1403.96      939.11    297.36 o 
 -11   2   8     6595.82     6963.06    524.75 o 
 -10   2   8     1185.54     1403.39    241.15 o 
  -9   2   8     7604.36     8147.64    472.31 o 
  -8   2   8     2341.78     2292.94    254.81 o 
  -7   2   8    16621.60    16833.82    596.95 o 
  -6   2   8       29.62       23.35     99.19 o 
  -5   2   8    26664.20    27667.63   1068.01 o 
  -4   2   8     4710.50     4538.12    214.65 o 
  -3   2   8    15513.09    15352.73    369.04 o 
  -2   2   8    12080.03    12689.61    313.13 o 
  -1   2   8    18454.86    17593.36    486.44 o 
   0   2   8    17535.57    17402.60    507.24 o 
   1   2   8    12410.20    11829.05    431.51 o 
   2   2   8    11254.60    11604.84    514.29 o 
   3   2   8     3453.43     3350.19    231.65 o 
   4   2   8    35558.47    39525.80    860.37 o 
   5   2   8      517.85      747.02    199.35 o 
   6   2   8    19139.41    18011.20    652.57 o 
   7   2   8     1549.33     1436.62    239.77 o 
   8   2   8     6650.13     6839.04    464.64 o 
   9   2   8     2733.85     2976.35    343.56 o 
  10   2   8     4087.61     4556.26    477.16 o 
  11   2   8     4715.63     5111.81    535.65 o 
  12   2   8      591.17      701.59    286.74 o 
  13   2   8     2617.83     2168.72    443.36 o 
  14   2   8       80.77      133.90    264.06 o 
  15   2   8     2794.56     2578.50    580.10 o 
 -17   3   8       37.78      -13.87    323.53 o 
 -16   3   8      702.89      458.24    281.42 o 
 -15   3   8      157.33       95.05    240.71 o 
 -14   3   8       16.65      100.95    230.32 o 
 -13   3   8     1462.03     1662.38    330.52 o 
 -12   3   8      183.84      155.88    211.20 o 
 -11   3   8      858.29     1161.27    248.37 o 
 -10   3   8      169.43      187.23    156.71 o 
  -9   3   8      984.54      802.60    190.48 o 
  -8   3   8       19.78      157.97    129.01 o 
  -7   3   8     1694.73     1989.44    245.72 o 
  -6   3   8      336.86      385.24    155.73 o 
  -5   3   8     4557.22     3617.24    693.25 o 
  -4   3   8      506.12      754.39    208.05 o 
  -3   3   8     4414.02     4311.38    217.12 o 
  -2   3   8     7793.01     7925.17    274.70 o 
  -1   3   8     1156.03     1411.55    199.14 o 
   0   3   8      800.22      728.41    146.96 o 
   1   3   8      592.33      614.24    132.92 o 
   2   3   8     4425.61     4546.62    257.94 o 
   3   3   8      401.44      477.28    137.63 o 
   4   3   8      552.86      581.57    155.24 o 
   5   3   8       11.38     -101.79    137.92 o 
   6   3   8      206.08      200.40    175.81 o 
   7   3   8     1176.03     1188.48    242.85 o 
   8   3   8      402.93      348.73    194.67 o 
   9   3   8      548.60      630.54    220.38 o 
  10   3   8       94.68      139.59    186.22 o 
  11   3   8      224.99      373.02    280.61 o 
  12   3   8       99.54       48.98    259.23 o 
  13   3   8      115.20      258.93    272.68 o 
  14   3   8      131.89      -23.48    303.59 o 
 -16   4   8      118.84      221.67    272.67 o 
 -15   4   8        1.81       95.72    229.90 o 
 -14   4   8       37.23      -57.73    227.79 o 
 -13   4   8      353.61      307.73    256.96 o 
 -12   4   8        0.56      -43.67    180.30 o 
 -11   4   8      346.97      445.95    223.86 o 
 -10   4   8      366.04      419.71    209.57 o 
  -9   4   8      789.63      591.18    221.55 o 
  -8   4   8      328.53      250.92    168.67 o 
  -7   4   8      101.01      196.69    154.18 o 
  -6   4   8      142.04      149.70    136.50 o 
  -5   4   8       52.38       51.62    149.31 o 
  -4   4   8     3062.55     3121.64    290.29 o 
  -3   4   8      235.74      228.77    181.00 o 
  -2   4   8      481.61      556.74    139.56 o 
  -1   4   8      476.04      445.70    122.64 o 
   0   4   8      471.41      329.16    140.04 o 
   1   4   8      256.94      276.47    140.06 o 
   2   4   8     1462.96     1486.81    210.50 o 
   3   4   8      118.08       92.41    126.83 o 
   4   4   8      138.71      222.03    186.85 o 
   5   4   8      528.93      442.39    193.41 o 
   6   4   8      363.49      251.42    199.31 o 
   7   4   8      136.73       33.74    187.16 o 
   8   4   8      107.47      154.15    214.79 o 
   9   4   8       73.73      -20.99    202.44 o 
  10   4   8       26.22       35.93    193.11 o 
  11   4   8      278.10      225.87    240.43 o 
  12   4   8       33.80      -85.99    250.89 o 
  13   4   8      132.23       59.56    498.67 o 
 -15   5   8        6.07      117.61    295.11 o 
 -14   5   8      411.58      308.47    237.95 o 
 -13   5   8        0.83      191.73    223.35 o 
 -12   5   8      173.19      242.88    248.32 o 
 -11   5   8      194.77      109.73    187.34 o 
 -10   5   8     4403.77     4386.08    466.34 o 
  -9   5   8      721.49      716.42    247.30 o 
  -8   5   8        9.09      105.66    191.50 o 
  -7   5   8     1086.51     1320.69    244.68 o 
  -6   5   8      167.00      277.70    181.15 o 
  -5   5   8      905.88      976.03    207.50 o 
  -4   5   8       23.57      -11.23    157.67 o 
  -3   5   8     5470.24     5393.39    446.44 o 
  -2   5   8      218.10      281.80    170.37 o 
  -1   5   8     1129.37     1372.20    254.91 o 
   0   5   8        4.40      124.99    153.32 o 
   1   5   8     1990.78     1786.12    248.70 o 
   2   5   8     1616.18     1471.07    233.42 o 
   3   5   8      691.61      730.62    194.60 o 
   4   5   8     2252.58     1247.45    671.30 o 
   5   5   8      374.51      345.01    210.65 o 
   6   5   8      542.37      597.89    229.57 o 
   7   5   8       40.23      344.57    223.95 o 
   8   5   8       97.88      136.22    190.08 o 
   9   5   8       16.98      673.22    576.38 o 
  10   5   8      156.40      199.03    250.45 o 
  11   5   8        0.16       86.43    340.69 o 
  12   5   8      621.91      800.37    414.57 o 
 -14   6   8      316.74      454.35    335.41 o 
 -13   6   8      104.69      141.22    256.68 o 
 -12   6   8      576.31      654.38    372.37 o 
 -11   6   8       94.62     -116.68    276.77 o 
 -10   6   8      375.35      223.84    316.57 o 
  -9   6   8     1375.98      936.88    369.45 o 
  -8   6   8       18.58       28.75    258.97 o 
  -7   6   8      362.43      262.57    286.68 o 
  -6   6   8     1581.91     1399.06    315.24 o 
  -5   6   8     2407.45     2295.79    365.84 o 
  -4   6   8      522.75      448.79    205.38 o 
  -3   6   8      698.45      854.64    315.81 o 
  -2   6   8      201.46      152.07    140.07 o 
  -1   6   8     1621.34     1606.82    273.93 o 
   0   6   8       32.04        5.73    158.82 o 
   1   6   8     2049.41     2669.55    380.01 o 
   2   6   8     1385.50     1607.74    271.56 o 
   3   6   8      235.42      272.20    213.27 o 
   4   6   8        9.18       25.39    249.40 o 
   5   6   8        0.59       94.66    202.26 o 
   6   6   8     1487.48     1560.98    329.30 o 
   7   6   8       94.83        3.45    199.77 o 
   8   6   8      662.69      526.89    321.50 o 
   9   6   8        0.07      238.42    305.88 o 
  10   6   8      709.49      680.98    384.75 o 
  11   6   8        0.76      -47.72    352.32 o 
 -12   7   8     2165.91     1852.28    607.47 o 
 -11   7   8     1748.14     1437.00    565.18 o 
 -10   7   8     2013.32     1896.81    518.95 o 
  -9   7   8      271.73      335.12    336.33 o 
  -8   7   8     3640.76     3774.15    597.61 o 
  -7   7   8        1.73     -155.91    255.60 o 
  -6   7   8     5057.43     5345.10    683.13 o 
  -5   7   8     1002.89      953.65    296.64 o 
  -4   7   8     3692.25     4056.89    475.24 o 
  -3   7   8      914.32      962.14    278.23 o 
  -2   7   8     5780.62     6018.84    548.85 o 
  -1   7   8     3249.11     3473.59    415.89 o 
   0   7   8     2528.52     2364.14    352.60 o 
   1   7   8     3290.74     4139.75    430.92 o 
   2   7   8        3.72       64.46    248.29 o 
   3   7   8     5604.77     5706.18    655.85 o 
   4   7   8      443.98      566.94    322.65 o 
   5   7   8     4955.47     4939.87    529.42 o 
   6   7   8      123.09      185.37    312.56 o 
   7   7   8     2534.56     3303.98    597.52 o 
   8   7   8      392.02      293.92    345.65 o 
   9   7   8     2061.25     2232.74    573.91 o 
  10   7   8     1542.10     2100.42    566.60 o 
 -10   8   8      262.32      578.63    433.60 o 
  -9   8   8      262.09       77.40    371.09 o 
  -8   8   8      484.34      943.18    529.73 o 
  -7   8   8      761.75      946.52    392.39 o 
  -6   8   8      294.69      318.40    232.23 o 
  -5   8   8     1224.76     1529.98    385.36 o 
  -4   8   8       36.36       23.03    205.15 o 
  -3   8   8     1647.85     1561.19    347.71 o 
  -2   8   8      637.01      775.73    305.45 o 
  -1   8   8     2701.17     3434.37    449.71 o 
   0   8   8       79.88      153.19    243.98 o 
   1   8   8      574.26      737.92    358.21 o 
   2   8   8     2071.75     1934.20    468.37 o 
   3   8   8     1645.43     1358.14    664.89 o 
   4   8   8     1069.43     1545.47    590.52 o 
   5   8   8      228.45      534.39    424.44 o 
   6   8   8     1097.45     2697.76    727.62 o 
   7   8   8       74.95       99.59    367.81 o 
  -6   9   8      449.47      662.09    490.52 o 
  -5   9   8      164.47      193.12    259.05 o 
  -4   9   8      626.51      707.38    311.22 o 
  -3   9   8      209.23      191.65    248.67 o 
  -2   9   8     1247.33     1593.97    342.22 o 
  -1   9   8      170.46      190.79    279.36 o 
   0   9   8      881.76     1636.88    828.36 o 
   1   9   8       44.20      106.17    608.33 o 
   2   9   8      963.96     1356.47    826.78 o 
   3   9   8      702.16      527.78    805.40 o 
   4   9   8      181.75      -24.87    538.33 o 
 -17   1   9       66.85       31.00    261.39 o 
 -16   1   9     1181.41      906.43    429.52 o 
 -15   1   9       52.49      120.09    221.96 o 
 -14   1   9      564.69      734.59    293.09 o 
 -13   1   9       63.36      156.87    199.22 o 
 -12   1   9     2232.21     2537.65    343.05 o 
 -11   1   9     1203.25      860.73    206.35 o 
 -10   1   9     1787.83     1813.44    231.01 o 
  -9   1   9     1984.98     1907.77    225.44 o 
  -8   1   9     1272.23     1176.59    184.94 o 
  -7   1   9     7252.86     5300.41    834.66 o 
  -6   1   9      740.93      775.47    151.53 o 
  -5   1   9     2767.17     2745.54    213.13 o 
  -4   1   9     1577.72     1571.39    158.07 o 
  -3   1   9     5066.71     5405.67    252.97 o 
  -2   1   9     2071.12     2338.08    167.46 o 
  -1   1   9    22298.22    23679.56    487.12 o 
   0   1   9      182.20      200.14     95.20 o 
   1   1   9     2440.73     2343.00    184.70 o 
   2   1   9     1920.86     2211.72    231.29 o 
   3   1   9     4251.60     4197.79    289.66 o 
   4   1   9     2205.54     1916.25    228.26 o 
   5   1   9      860.62     1003.59    175.37 o 
   6   1   9      831.25      635.91    178.43 o 
   7   1   9        1.93       25.94    146.20 o 
   8   1   9     3402.29     3245.67    333.97 o 
   9   1   9       80.67      -48.35    181.95 o 
  10   1   9     1375.10     1528.29    324.79 o 
  11   1   9      229.94      337.21    246.63 o 
  12   1   9      248.34      320.15    249.16 o 
  13   1   9      723.90      681.58    304.12 o 
  14   1   9      571.06      477.26    289.72 o 
  15   1   9      112.24       46.18    280.17 o 
 -17   2   9       68.96      239.04    301.76 o 
 -16   2   9      632.94      845.82    352.23 o 
 -15   2   9        2.50      219.55    287.10 o 
 -14   2   9     2079.38     2477.51    409.20 o 
 -13   2   9       75.12      204.22    198.70 o 
 -12   2   9     2992.40     2634.82    353.13 o 
 -11   2   9      557.38      625.48    195.46 o 
 -10   2   9     1711.79     1778.37    247.27 o 
  -9   2   9     1101.48     1137.27    215.41 o 
  -8   2   9     2584.48     2407.45    263.97 o 
  -7   2   9     4617.04     4540.49    260.40 o 
  -6   2   9     1103.66      912.47    134.97 o 
  -5   2   9     8966.69     8679.77    317.35 o 
  -4   2   9     1415.77     1447.40    149.92 o 
  -3   2   9    12078.88    12931.86    381.26 o 
  -2   2   9      595.59      622.20    138.68 o 
  -1   2   9     3144.27     3036.91    234.17 o 
   0   2   9     2736.76     2645.04    230.31 o 
   1   2   9     7032.32     7232.57    363.15 o 
   2   2   9     7074.08     6724.46    293.82 o 
   3   2   9     4035.89     4555.94    275.33 o 
   4   2   9     6470.38     6813.25    350.02 o 
   5   2   9      954.92     1011.93    185.30 o 
   6   2   9     3608.97     3231.70    322.54 o 
   7   2   9      265.09      201.56    166.18 o 
   8   2   9     3684.21     3503.57    363.75 o 
   9   2   9      331.41      225.35    209.92 o 
  10   2   9     4057.39     3908.29    478.39 o 
  11   2   9      242.17      179.87    271.28 o 
  12   2   9     1567.02     1553.23    362.98 o 
  13   2   9      438.25      870.08    392.46 o 
  14   2   9       67.25       38.97    263.60 o 
 -17   3   9     1623.23     1498.72    455.81 o 
 -16   3   9      111.02      -55.53    265.56 o 
 -15   3   9      800.54      652.78    249.65 o 
 -14   3   9        9.31      -55.13    196.47 o 
 -13   3   9     3419.59     6712.31   2010.04 o 
 -12   3   9      370.06      470.95    219.31 o 
 -11   3   9     3514.77     3408.99    380.56 o 
 -10   3   9      921.00     1046.21    206.99 o 
  -9   3   9     7650.07     7525.35    454.36 o 
  -8   3   9     7923.08     7907.28    464.16 o 
  -7   3   9     1655.73     1655.77    233.49 o 
  -6   3   9    11365.72    10519.91    483.93 o 
  -5   3   9      350.25      357.72    149.32 o 
  -4   3   9    10881.36    10223.41    416.91 o 
  -3   3   9      223.65      325.95    119.33 o 
  -2   3   9    25790.79    28266.32   1011.04 o 
  -1   3   9      626.29      527.69    151.37 o 
   0   3   9     8994.76     8622.41    413.02 o 
   1   3   9    11717.12    12074.54    494.15 o 
   2   3   9    14292.64    14387.90    433.31 o 
   3   3   9    13134.31    12627.67    440.11 o 
   4   3   9     2911.10     2888.73    246.83 o 
   5   3   9     9317.67     8471.73    463.26 o 
   6   3   9      600.70      535.62    188.82 o 
   7   3   9    12370.53    12394.21    699.00 o 
   8   3   9      219.94      239.36    183.87 o 
   9   3   9     4499.05     4192.89    447.84 o 
  10   3   9      195.11      172.37    223.13 o 
  11   3   9     2254.13     2268.14    470.75 o 
  12   3   9      832.08      766.87    359.80 o 
  13   3   9     1556.35     1342.71    404.58 o 
  14   3   9      767.29      627.24    392.61 o 
 -16   4   9      141.23       -0.76    261.62 o 
 -15   4   9     2571.64     2853.43    460.48 o 
 -14   4   9     1351.42     1540.93    385.36 o 
 -13   4   9     1481.21     1614.02    334.19 o 
 -12   4   9     2205.50     2491.82    374.07 o 
 -11   4   9      323.34      682.53    304.34 o 
 -10   4   9     5287.02     5640.08    485.59 o 
  -9   4   9        1.35       91.01    163.64 o 
  -8   4   9     5967.19     5527.80    412.05 o 
  -7   4   9      200.79      269.55    162.65 o 
  -6   4   9    12780.63    12241.26    550.95 o 
  -5   4   9      790.22      892.85    193.24 o 
  -4   4   9     9971.95     9368.20    539.11 o 
  -3   4   9    11823.89    11454.44    590.03 o 
  -2   4   9      670.97      717.61    178.20 o 
  -1   4   9    11543.03    12378.09    516.14 o 
   0   4   9     2360.69     2801.04    277.32 o 
   1   4   9    12386.17    12330.52    526.77 o 
   2   4   9      475.07      503.39    157.43 o 
   3   4   9     7104.40     6708.28    409.57 o 
   4   4   9      783.02      665.84    214.56 o 
   5   4   9     4805.26     4821.73    439.51 o 
   6   4   9     1135.61     1244.92    262.32 o 
   7   4   9     4444.00     4227.76    448.86 o 
   8   4   9     3214.15     3176.98    411.28 o 
   9   4   9     1196.15     1435.71    317.96 o 
  10   4   9      769.43      603.68    291.39 o 
  11   4   9       89.75      172.73    251.30 o 
  12   4   9     1252.16     1293.98    401.19 o 
  13   4   9       75.81       89.52    567.26 o 
 -15   5   9      786.38      937.07    337.61 o 
 -14   5   9      187.00      297.16    241.06 o 
 -13   5   9     1859.36     1786.21    342.65 o 
 -12   5   9      462.96      324.84    236.19 o 
 -11   5   9     4387.59     4533.85    496.20 o 
 -10   5   9      192.05      484.03    226.02 o 
  -9   5   9      755.74      999.30    253.33 o 
  -8   5   9      616.39      782.06    244.25 o 
  -7   5   9     4971.56     5008.60    488.77 o 
  -6   5   9     3914.00     3695.69    419.31 o 
  -5   5   9     2930.23     1980.76    508.69 o 
  -4   5   9     4576.89     4418.80    407.77 o 
  -3   5   9     3128.88     2971.03    352.92 o 
  -2   5   9     4926.88     4661.62    420.82 o 
  -1   5   9      510.32      478.09    191.28 o 
   0   5   9     6402.78     6602.44    427.65 o 
   1   5   9      382.60      411.01    165.98 o 
   2   5   9     3361.63     3956.46    354.10 o 
   3   5   9      396.05      498.15    206.48 o 
   4   5   9     8995.59     5323.50   2657.63 o 
   5   5   9     2326.09     2794.76    387.71 o 
   6   5   9     1934.87     2184.16    345.47 o 
   7   5   9     1614.08     1903.12    355.41 o 
   8   5   9      179.05       51.13    242.14 o 
   9   5   9     1457.47     1719.59    380.77 o 
  10   5   9        1.68       -0.54    226.37 o 
  11   5   9     1428.21     1668.39    502.50 o 
  12   5   9        8.90       98.93    550.60 o 
 -14   6   9     1368.62     1335.46    460.19 o 
 -13   6   9      424.90      352.78    408.21 o 
 -12   6   9     1996.09     2240.63    522.64 o 
 -11   6   9     1873.83     3406.00    603.13 o 
 -10   6   9      990.69     1025.15    394.33 o 
  -9   6   9     4694.90     4373.29    626.74 o 
  -8   6   9      462.60      612.32    367.97 o 
  -7   6   9     3030.73     3289.24    472.52 o 
  -6   6   9      578.44      640.69    295.68 o 
  -5   6   9     1573.11     1069.74    402.52 o 
  -4   6   9      670.94      840.06    247.56 o 
  -3   6   9    11313.04    11234.59    684.04 o 
  -2   6   9      433.04      569.23    200.71 o 
  -1   6   9     4341.73     4452.04    446.87 o 
   0   6   9     2867.96     3090.78    374.02 o 
   1   6   9     2803.93     2506.78    331.74 o 
   2   6   9     3105.61     3127.13    407.02 o 
   3   6   9     1000.79     1030.18    301.24 o 
   4   6   9     2183.07     2431.60    439.31 o 
   5   6   9       83.65       90.51    223.80 o 
   6   6   9     5694.09     6336.35    593.80 o 
   7   6   9        0.65      -99.91    211.93 o 
   8   6   9     4778.13     5919.01    621.88 o 
   9   6   9        4.99       -4.89    373.65 o 
  10   6   9      789.94      966.52    504.14 o 
  11   6   9      790.58      929.32    481.56 o 
 -12   7   9      143.46      112.13    443.29 o 
 -11   7   9     2509.58     2426.39    596.10 o 
 -10   7   9      214.29      252.86    457.73 o 
  -9   7   9      360.88      460.37    362.90 o 
  -8   7   9       13.51      200.64    302.54 o 
  -7   7   9      583.23      726.84    348.50 o 
  -6   7   9      230.78       40.01    269.60 o 
  -5   7   9      518.16      250.19    249.53 o 
  -4   7   9     1994.31     1888.83    357.74 o 
  -3   7   9      337.19      390.68    231.39 o 
  -2   7   9      382.37      449.17    242.89 o 
  -1   7   9      180.11       70.82    198.32 o 
   0   7   9      881.68     1014.61    282.26 o 
   1   7   9       16.38       91.95    235.56 o 
   2   7   9      215.68      529.81    259.61 o 
   3   7   9      729.90      784.16    329.03 o 
   4   7   9     2287.05     2264.34    599.04 o 
   5   7   9      731.05      937.63    350.55 o 
   6   7   9      459.44      875.27    360.02 o 
   7   7   9      696.63      586.40    343.53 o 
   8   7   9       22.59      989.12    437.42 o 
   9   7   9     1071.55     1430.82    512.11 o 
 -10   8   9      200.79      418.12    441.42 o 
  -9   8   9      272.15      598.20    404.34 o 
  -8   8   9      103.39      229.11    352.06 o 
  -7   8   9      224.71      198.48    220.34 o 
  -6   8   9      750.28      467.76    238.65 o 
  -5   8   9       21.12     -101.56    199.48 o 
  -4   8   9      655.89      704.26    292.38 o 
  -3   8   9      174.32      423.55    487.75 o 
  -2   8   9     2202.82     2947.27    449.55 o 
  -1   8   9       20.01       50.56    240.98 o 
   0   8   9       52.82       39.55    263.20 o 
   1   8   9      154.75      184.99    300.87 o 
   2   8   9        8.36      -55.60    244.96 o 
   3   8   9      334.86      396.75    371.32 o 
   4   8   9        4.31       17.39    386.85 o 
   5   8   9      401.16      584.82    473.12 o 
   6   8   9       47.10      -65.82    399.84 o 
   7   8   9       19.29      158.77    428.05 o 
  -6   9   9       15.81       -8.27    244.22 o 
  -5   9   9       63.84       72.01    263.82 o 
  -4   9   9       90.56      -24.66    223.92 o 
  -3   9   9      395.14      457.39    277.95 o 
  -2   9   9        0.34       71.06    203.45 o 
  -1   9   9     1354.12     1843.62    492.93 o 
   0   9   9     1108.40      987.61    372.71 o 
   1   9   9      641.46      164.85    674.79 o 
   2   9   9      133.76     -225.20    770.63 o 
   3   9   9      256.69     -232.28    810.42 o 
 -17   0  10     1617.51      208.18    284.65 o 
 -15   0  10     3185.99     4273.98   1015.39 o 
 -14   0  10      144.30      450.34    480.08 o 
 -13   0  10     5146.00     6612.60    747.14 o 
 -12   0  10     3002.97     3218.08    446.04 o 
 -11   0  10     5650.50     5848.32    534.01 o 
 -10   0  10     7560.44     7522.04    586.01 o 
  -9   0  10     4169.54     4325.34    447.28 o 
  -8   0  10    17889.12    18376.38    833.70 o 
  -7   0  10      808.61      861.55    232.65 o 
  -6   0  10    23213.05    22166.17    781.68 o 
  -5   0  10      307.07      647.64    193.22 o 
  -4   0  10    16153.97    16977.95    659.87 o 
  -3   0  10     1265.48     1132.61    202.22 o 
  -2   0  10    40884.18    30777.19  13036.70 o 
  -1   0  10    13252.25    13989.90    598.38 o 
   0   0  10    40289.55    43724.82   1072.97 o 
   1   0  10    12819.33    12319.57    734.51 o 
   2   0  10    16417.72    15514.83    643.58 o 
   3   0  10    25496.34    24752.54    841.25 o 
   4   0  10     1450.31     1452.66    264.70 o 
   5   0  10    18747.91    17446.44    766.88 o 
   6   0  10      144.30       80.66    168.15 o 
   7   0  10    10840.21    11593.61    724.33 o 
   8   0  10      355.69      437.12    276.63 o 
   9   0  10     8955.81     5380.56   4943.12 o 
  10   0  10     3832.23     4268.21    675.75 o 
  11   0  10     2102.08     2368.87    598.64 o 
  12   0  10     1190.59     1546.22    534.17 o 
  13   0  10      246.80      328.84    408.44 o 
  14   0  10     2046.99     1369.77    571.42 o 
 -17   1  10        7.68       58.87    262.94 o 
 -16   1  10      562.65      576.10    318.15 o 
 -15   1  10     1440.06     1075.64    452.46 o 
 -14   1  10      214.77      131.87    189.71 o 
 -13   1  10     3160.43     3347.28    399.13 o 
 -12   1  10     1100.81     1019.55    239.48 o 
 -11   1  10     2903.75     2736.80    310.88 o 
 -10   1  10       40.01      112.69    163.24 o 
  -9   1  10     8323.47     7933.66    401.01 o 
  -8   1  10      580.32      484.30    160.33 o 
  -7   1  10     5996.25     5643.51    314.32 o 
  -6   1  10      787.27      880.35    165.97 o 
  -5   1  10     3129.89     3055.25    212.19 o 
  -4   1  10     7371.10     7333.70    302.81 o 
  -3   1  10    35030.10    37175.70    660.60 o 
  -2   1  10     6986.85     6429.07    274.20 o 
  -1   1  10      595.82      626.52    125.25 o 
   0   1  10    19749.86    17651.81   2200.07 o 
   1   1  10      262.16      370.35    115.67 o 
   2   1  10    14870.91    14897.62    621.85 o 
   3   1  10      146.70      119.66    132.63 o 
   4   1  10     4191.83     3992.17    324.26 o 
   5   1  10      652.61      520.35    157.59 o 
   6   1  10     7311.82     7239.47    387.78 o 
   7   1  10     1852.71     1883.37    272.19 o 
   8   1  10     5236.26     5788.17    452.18 o 
   9   1  10     5848.68     5973.72    518.61 o 
  10   1  10       11.29      -20.61    203.36 o 
  11   1  10     4734.37     5329.21    583.04 o 
  12   1  10      308.98       85.47    265.52 o 
  13   1  10     1486.79     1315.83    375.69 o 
  14   1  10      357.45      314.87    287.28 o 
 -17   2  10      156.92      249.18    331.53 o 
 -16   2  10     1360.82     1405.02    366.79 o 
 -15   2  10      230.52      166.91    251.85 o 
 -14   2  10      486.54      724.03    258.63 o 
 -13   2  10        7.22      178.72    214.53 o 
 -12   2  10     3482.91     3298.94    387.82 o 
 -11   2  10      136.03      113.04    184.21 o 
 -10   2  10     4002.54     4141.22    366.65 o 
  -9   2  10     2325.08     2518.87    283.29 o 
  -8   2  10     5319.03     4601.39    361.58 o 
  -7   2  10     4172.98     3194.98    636.39 o 
  -6   2  10     4363.95     4478.06    254.11 o 
  -5   2  10    10556.72    10020.58    347.33 o 
  -4   2  10       26.42       25.30    102.30 o 
  -3   2  10     5348.29     5514.30    287.18 o 
  -2   2  10      985.21     1159.19    174.84 o 
  -1   2  10    15546.53    15369.96    516.12 o 
   0   2  10      227.49      257.54    128.49 o 
   1   2  10     9383.52     9788.30    447.24 o 
   2   2  10     6324.75     6182.87    297.73 o 
   3   2  10     5954.05     5956.61    319.86 o 
   4   2  10     5521.72     5226.69    325.18 o 
   5   2  10     1257.61     1521.72    210.89 o 
   6   2  10    10194.52     9786.17    521.84 o 
   7   2  10      427.49      535.03    207.18 o 
   8   2  10     4287.81     4623.54    418.20 o 
   9   2  10       10.39       71.90    178.50 o 
  10   2  10     2777.33     2915.61    439.80 o 
  11   2  10       90.24       83.60    230.44 o 
  12   2  10      854.46      948.71    330.13 o 
  13   2  10      585.61      335.75    372.49 o 
  14   2  10      733.09      478.78    343.58 o 
 -17   3  10       65.52       25.62    320.89 o 
 -16   3  10     2003.29     2629.38    499.98 o 
 -15   3  10        5.73       -5.54    214.05 o 
 -14   3  10     2202.94     2250.93    375.41 o 
 -13   3  10      383.87      325.79    217.66 o 
 -12   3  10     1752.11     1719.54    313.56 o 
 -11   3  10      593.92      576.34    205.53 o 
 -10   3  10     2377.26     2155.68    290.80 o 
  -9   3  10     3452.12     4036.69    375.98 o 
  -8   3  10      566.95      469.86    174.18 o 
  -7   3  10     4372.92     4471.28    353.77 o 
  -6   3  10      889.91      724.72    193.33 o 
  -5   3  10     7773.46     7706.38    403.98 o 
  -4   3  10      269.36      334.59    137.26 o 
  -3   3  10     2706.84     2701.17    198.51 o 
  -2   3  10     4234.69     4091.19    300.64 o 
  -1   3  10     4761.23     4843.75    324.01 o 
   0   3  10     2452.88     2274.91    256.49 o 
   1   3  10      866.90      900.87    184.78 o 
   2   3  10     3833.71     3918.46    319.21 o 
   3   3  10       11.98       77.88    142.05 o 
   4   3  10     2478.97     2602.43    278.85 o 
   5   3  10      389.14      393.85    194.70 o 
   6   3  10     2497.20     2654.57    346.81 o 
   7   3  10      160.81       93.77    196.54 o 
   8   3  10     1608.36     1586.97    334.45 o 
   9   3  10        0.62      -45.71    198.39 o 
  10   3  10     1012.44     1210.88    311.39 o 
  11   3  10      210.85      231.82    304.88 o 
  12   3  10      225.83      295.53    314.35 o 
  13   3  10      402.51      236.78    292.53 o 
 -16   4  10       63.02      198.63    240.17 o 
 -15   4  10      480.49      345.29    262.65 o 
 -14   4  10       65.22      119.39    226.31 o 
 -13   4  10      295.37      248.87    218.58 o 
 -12   4  10        0.03       72.96    202.56 o 
 -11   4  10      425.93      346.81    194.90 o 
 -10   4  10      128.02      282.54    194.60 o 
  -9   4  10      761.69      828.45    223.89 o 
  -8   4  10     1237.25     1526.11    254.20 o 
  -7   4  10     1216.85     1326.53    234.46 o 
  -6   4  10       42.16      118.45    130.28 o 
  -5   4  10      322.03      434.98    189.07 o 
  -4   4  10     3208.27     3018.35    334.43 o 
  -3   4  10       26.21       59.79    138.22 o 
  -2   4  10      500.90      517.03    173.15 o 
  -1   4  10       74.85       40.83    134.41 o 
   0   4  10     2913.61     3374.35    418.36 o 
   1   4  10        1.87       44.10    128.14 o 
   2   4  10      405.93      488.34    203.96 o 
   3   4  10      383.43      442.92    167.22 o 
   4   4  10      762.52      710.30    231.07 o 
   5   4  10     1105.10      884.69    260.89 o 
   6   4  10       69.22      195.39    175.94 o 
   7   4  10     1342.11     1277.08    293.64 o 
   8   4  10      733.33      456.64    252.54 o 
   9   4  10      317.39      174.94    237.42 o 
  10   4  10       67.74     1160.17   1151.62 o 
  11   4  10      598.43      383.60    307.74 o 
  12   4  10        0.43     -105.72    246.58 o 
  13   4  10       35.53       86.84    398.99 o 
 -15   5  10        0.57     -144.21    251.18 o 
 -14   5  10      967.57     1134.72    341.11 o 
 -13   5  10      134.56       53.85    256.31 o 
 -12   5  10     1186.44     1298.06    385.62 o 
 -11   5  10      556.81      199.83    306.53 o 
 -10   5  10     2055.61     1827.04    409.63 o 
  -9   5  10      752.50      897.75    340.58 o 
  -8   5  10     1365.43     1393.71    301.16 o 
  -7   5  10      784.53      786.94    284.77 o 
  -6   5  10     1043.34      972.78    271.95 o 
  -5   5  10     1244.05      868.50    240.31 o 
  -4   5  10       22.65       34.47    145.98 o 
  -3   5  10     4077.43     4046.57    395.02 o 
  -2   5  10      261.85      232.33    155.61 o 
  -1   5  10     2533.91     2595.56    330.91 o 
   0   5  10      423.21      512.46    187.95 o 
   1   5  10     2169.64     2160.48    275.23 o 
   2   5  10      120.81      189.09    150.70 o 
   3   5  10      315.28      221.34    187.08 o 
   4   5  10     1119.28      998.54    285.74 o 
   5   5  10     1573.23     1502.87    305.71 o 
   6   5  10     2529.53     2505.83    397.42 o 
   7   5  10      167.89      189.73    222.31 o 
   8   5  10      582.26      764.95    313.63 o 
   9   5  10      281.85      300.38    273.51 o 
  10   5  10      350.98      411.51    261.87 o 
  11   5  10       78.21       27.10    269.16 o 
  12   5  10     1043.66     1293.40    699.87 o 
 -14   6  10       60.59      -15.58    338.87 o 
 -13   6  10      474.02      303.59    367.37 o 
 -12   6  10      316.41      340.51    322.03 o 
 -11   6  10        4.31      216.85    319.99 o 
 -10   6  10      231.03       79.48    307.42 o 
  -9   6  10       45.95      101.02    375.09 o 
  -8   6  10     1715.27     1629.47    440.71 o 
  -7   6  10        0.07      159.03    251.08 o 
  -6   6  10     1465.32     1622.45    324.75 o 
  -5   6  10       36.18      -37.25    194.01 o 
  -4   6  10       45.07       55.97    166.42 o 
  -3   6  10     3462.65     3479.21    399.11 o 
  -2   6  10     2289.81     2419.23    335.11 o 
  -1   6  10      939.22     1170.64    263.48 o 
   0   6  10      176.25      353.42    196.22 o 
   1   6  10     1094.26     1521.99    285.91 o 
   2   6  10     1010.60      806.75    293.47 o 
   3   6  10     2012.97     2146.45    375.21 o 
   4   6  10      578.72      560.92    292.74 o 
   5   6  10      866.02      799.08    310.69 o 
   6   6  10       16.11      128.96    262.78 o 
   7   6  10     1047.81     1165.68    334.88 o 
   8   6  10       17.70     -131.85    243.49 o 
   9   6  10      708.89      933.65    405.88 o 
  10   6  10        7.46       57.05    368.25 o 
 -12   7  10       31.88       60.50    374.62 o 
 -11   7  10      531.83      488.16    478.62 o 
 -10   7  10      535.30      480.53    494.16 o 
  -9   7  10      694.94      623.02    397.99 o 
  -8   7  10      516.22      892.43    381.58 o 
  -7   7  10      873.33      765.99    411.85 o 
  -6   7  10     2012.12     1823.88    373.71 o 
  -5   7  10      557.60      615.03    275.19 o 
  -4   7  10     2379.43     2652.22    416.28 o 
  -3   7  10      270.67      177.00    248.20 o 
  -2   7  10      637.38      777.50    262.58 o 
  -1   7  10      360.33      452.11    222.18 o 
   0   7  10     5051.46     5313.67    501.86 o 
   1   7  10      165.52      156.33    277.50 o 
   2   7  10     1350.11     1542.59    418.19 o 
   3   7  10       76.23      -85.51    281.06 o 
   4   7  10     1189.50     1868.96    593.73 o 
   5   7  10     1135.02     1054.64    310.73 o 
   6   7  10      289.90      426.48    265.04 o 
   7   7  10     1466.07     1702.36    459.48 o 
   8   7  10        8.29      118.80    378.52 o 
   9   7  10      712.72      945.86    483.55 o 
  -9   8  10      345.03      539.37    444.83 o 
  -8   8  10     1717.12     1761.92    587.22 o 
  -7   8  10       21.08     -110.92    174.23 o 
  -6   8  10     2043.76     2220.64    448.80 o 
  -5   8  10       93.40      -37.53    196.52 o 
  -4   8  10     3108.31     3584.72    494.62 o 
  -3   8  10     1212.51     1559.64    355.70 o 
  -2   8  10     1568.28     1854.92    388.29 o 
  -1   8  10      331.92      718.01    265.50 o 
   0   8  10      651.35      622.42    353.92 o 
   1   8  10     1822.73     1798.10    464.54 o 
   2   8  10      168.87      223.78    328.37 o 
   3   8  10     1575.58     1874.93    520.26 o 
   4   8  10        0.10       35.62    490.86 o 
   5   8  10     1224.09     1230.32    539.56 o 
   6   8  10      137.55      475.00    511.08 o 
  -5   9  10     2103.36     2152.02    478.48 o 
  -4   9  10      121.53      272.03    290.25 o 
  -3   9  10     1362.29     1854.92    443.74 o 
  -2   9  10      365.84      590.19    329.76 o 
  -1   9  10     1389.47     1815.89    510.09 o 
   0   9  10      525.67      340.87    374.50 o 
   1   9  10      417.89      219.34    741.57 o 
   2   9  10     1783.58     1596.28    897.70 o 
 -17   1  11      530.34      278.03    324.04 o 
 -16   1  11     1040.52      779.72    373.75 o 
 -15   1  11      434.93      115.04    247.53 o 
 -14   1  11     2527.09     2801.55    386.15 o 
 -13   1  11      536.77      867.82    240.60 o 
 -12   1  11     2412.63     2346.68    302.04 o 
 -11   1  11      298.65      239.51    156.48 o 
 -10   1  11     6331.21     6404.83    441.19 o 
  -9   1  11     1308.33      992.46    255.41 o 
  -8   1  11     6005.51     6128.80    349.79 o 
  -7   1  11     2263.84     2333.17    232.82 o 
  -6   1  11      755.47      776.27    159.37 o 
  -5   1  11     8636.12     8540.28    351.30 o 
  -4   1  11     4389.24     4460.66    259.71 o 
  -3   1  11    12711.37    12679.57    404.12 o 
  -2   1  11      230.64      417.73    119.38 o 
  -1   1  11    13308.01    13489.45    416.64 o 
   0   1  11      785.22      566.23    124.35 o 
   1   1  11    13061.58    13060.24    418.39 o 
   2   1  11      542.23      626.69    150.63 o 
   3   1  11     9507.58     9319.53    398.07 o 
   4   1  11     6008.23     5880.75    331.34 o 
   5   1  11     3543.77     3199.63    267.37 o 
   6   1  11     3827.65     3214.53    602.91 o 
   7   1  11     1983.41     2033.90    282.40 o 
   8   1  11     4263.17     4234.84    455.11 o 
   9   1  11        5.97      -60.19    193.84 o 
  10   1  11     2058.66     2263.26    392.62 o 
  11   1  11      532.67      289.10    245.77 o 
  12   1  11      872.46      981.78    316.51 o 
  13   1  11      130.05      132.76    271.25 o 
  14   1  11      609.04      513.71    344.37 o 
 -17   2  11       61.96     -342.57    675.51 o 
 -16   2  11       78.61      106.27    205.94 o 
 -15   2  11      275.05      339.67    232.85 o 
 -14   2  11      608.90      321.39    214.98 o 
 -13   2  11     1122.43     1181.83    287.08 o 
 -12   2  11      448.27      447.07    228.95 o 
 -11   2  11      424.68      414.13    188.06 o 
 -10   2  11     1070.45     1113.95    240.66 o 
  -9   2  11      357.66      334.04    169.00 o 
  -8   2  11     1283.76      960.43    201.15 o 
  -7   2  11      105.85      189.92    167.97 o 
  -6   2  11     3887.68     3707.66    245.24 o 
  -5   2  11      355.65      323.96    126.63 o 
  -4   2  11     4526.48     4659.62    266.74 o 
  -3   2  11     1459.30     1517.13    167.63 o 
  -2   2  11     1376.65     1308.20    195.17 o 
  -1   2  11     2258.77     2156.13    229.46 o 
   0   2  11     1927.52     1679.88    214.64 o 
   1   2  11     7341.13     7402.98    410.09 o 
   2   2  11        1.67       35.73    119.42 o 
   3   2  11     1450.79     1423.59    194.95 o 
   4   2  11      492.56      354.80    152.15 o 
   5   2  11     1423.65     1294.62    275.11 o 
   6   2  11      304.09      295.07    208.45 o 
   7   2  11     1670.07     1614.45    298.04 o 
   8   2  11       21.54       27.53    185.89 o 
   9   2  11      899.96     1024.02    358.33 o 
  10   2  11     1119.02     1104.21    390.87 o 
  11   2  11      315.20      289.83    328.96 o 
  12   2  11      557.40      404.03    287.47 o 
  13   2  11      101.50      138.74    233.16 o 
 -16   3  11      273.28      537.20    262.52 o 
 -15   3  11      758.60      954.09    333.21 o 
 -14   3  11      669.81      755.96    250.79 o 
 -13   3  11      540.19      722.64    256.76 o 
 -12   3  11      528.05      448.91    216.59 o 
 -11   3  11     1327.22     1296.01    273.84 o 
 -10   3  11      639.97      555.99    197.98 o 
  -9   3  11     5917.58     5630.35    425.03 o 
  -8   3  11      106.23       49.96    134.32 o 
  -7   3  11     3190.43     2249.46    437.42 o 
  -6   3  11      751.72      649.12    169.86 o 
  -5   3  11     6103.59     5919.52    363.49 o 
  -4   3  11     1238.02     1018.98    230.76 o 
  -3   3  11     1128.46     1081.95    194.19 o 
  -2   3  11     2279.62     2087.73    234.92 o 
  -1   3  11      794.92      830.56    169.13 o 
   0   3  11     3710.73     3686.70    303.51 o 
   1   3  11      277.65      195.15    150.94 o 
   2   3  11     3496.26     3194.82    303.86 o 
   3   3  11       49.12       -8.21    122.64 o 
   4   3  11     1976.69     2055.59    310.49 o 
   5   3  11      725.30      957.43    258.96 o 
   6   3  11     3924.23     4105.32    432.85 o 
   7   3  11     1297.10     1441.64    317.48 o 
   8   3  11      196.30      284.75    188.16 o 
   9   3  11     1609.56     1926.41    356.11 o 
  10   3  11      545.56      695.84    327.51 o 
  11   3  11      661.49      467.19    288.54 o 
  12   3  11      182.17      255.07    281.81 o 
  13   3  11      764.29      818.50    502.35 o 
 -16   4  11      412.55      307.07    267.71 o 
 -15   4  11     3382.10     2578.09    479.51 o 
 -14   4  11       54.11       43.54    235.48 o 
 -13   4  11     6182.39     7188.53    648.78 o 
 -12   4  11      641.32      482.20    243.65 o 
 -11   4  11     2828.39     3322.00    420.66 o 
 -10   4  11     3770.84     3555.62    402.10 o 
  -9   4  11     7079.03     7234.46    501.95 o 
  -8   4  11     6845.29     6367.62    533.52 o 
  -7   4  11    11855.67    11505.00    689.09 o 
  -6   4  11     9912.81     9624.77    604.86 o 
  -5   4  11      189.92       71.49    144.64 o 
  -4   4  11    13581.81    12877.30    867.70 o 
  -3   4  11       19.04      110.25    146.12 o 
  -2   4  11    19695.91    19083.79    787.88 o 
  -1   4  11      764.72      918.02    199.64 o 
   0   4  11    12874.92    12189.28    544.52 o 
   1   4  11     3362.91     3329.76    304.25 o 
   2   4  11     8107.30     8064.36    462.89 o 
   3   4  11     5398.63     5484.15    402.09 o 
   4   4  11     1223.93     1222.23    272.46 o 
   5   4  11     9092.62     9142.72    625.62 o 
   6   4  11      373.54      260.51    215.87 o 
   7   4  11     6757.29     7636.18    757.84 o 
   8   4  11      805.99      530.19    251.98 o 
   9   4  11     5492.82     5237.81    668.97 o 
  10   4  11      866.90     1041.45    322.71 o 
  11   4  11     3004.56     2844.19    530.31 o 
  12   4  11      694.39      725.99    398.81 o 
 -15   5  11        0.12      183.15    389.11 o 
 -14   5  11     1356.12     1331.39    437.22 o 
 -13   5  11       83.08      217.49    292.85 o 
 -12   5  11     2578.70     2698.02    532.12 o 
 -11   5  11      480.41      412.26    301.44 o 
 -10   5  11     5268.62     5468.93    655.51 o 
  -9   5  11     1212.12     1147.25    356.06 o 
  -8   5  11     2061.09     2019.57    348.10 o 
  -7   5  11     4484.87     4551.40    475.76 o 
  -6   5  11      214.79       81.98    162.06 o 
  -5   5  11     8280.05     8439.66    589.34 o 
  -4   5  11       15.36      159.44    151.39 o 
  -3   5  11     8245.87     8047.51    567.96 o 
  -2   5  11       32.86       50.89    159.26 o 
  -1   5  11     6897.87     7243.72    540.82 o 
   0   5  11      974.51     1017.07    241.07 o 
   1   5  11     5037.29     5274.60    425.19 o 
   2   5  11     9169.66     8267.56    496.08 o 
   3   5  11     2622.50     3386.96    431.83 o 
   4   5  11     8121.06     7873.16    623.29 o 
   5   5  11      687.06      621.16    278.82 o 
   6   5  11     5157.49     5330.79    568.45 o 
   7   5  11       25.79      281.94    238.38 o 
   8   5  11     1611.59     1701.54    382.98 o 
   9   5  11      702.85      851.65    308.40 o 
  10   5  11     3146.78     2882.03    462.38 o 
  11   5  11      289.40      371.75    301.63 o 
 -13   6  11       73.30      995.41   1222.98 o 
 -12   6  11      132.11      327.50    365.90 o 
 -11   6  11      420.88      432.19    302.72 o 
 -10   6  11        5.38      382.20    342.10 o 
  -9   6  11      262.59       74.53    307.02 o 
  -8   6  11     1290.05     1253.40    388.09 o 
  -7   6  11      259.52      168.42    268.59 o 
  -6   6  11     1343.37      951.32    326.23 o 
  -5   6  11      154.97      206.17    208.31 o 
  -4   6  11     1062.20      919.92    251.64 o 
  -3   6  11     1808.85     1985.07    335.56 o 
  -2   6  11      288.64      353.95    219.56 o 
  -1   6  11     1891.91     1972.52    324.79 o 
   0   6  11      124.20      305.28    228.12 o 
   1   6  11     2420.31     2164.01    324.85 o 
   2   6  11     1279.67     1229.81    398.57 o 
   3   6  11     3265.94     2673.93    469.42 o 
   4   6  11     1326.45     1116.80    326.02 o 
   5   6  11     1275.61     1260.40    348.88 o 
   6   6  11      299.01      190.29    250.27 o 
   7   6  11      667.30      551.86    289.14 o 
   8   6  11     1166.41     1543.04    393.88 o 
   9   6  11      581.60      588.57    319.23 o 
  10   6  11      353.15     1129.10    497.96 o 
 -12   7  11      200.13      211.08    400.84 o 
 -11   7  11      401.54      283.78    431.19 o 
 -10   7  11      241.42      202.74    423.72 o 
  -9   7  11      568.98      440.92    398.06 o 
  -8   7  11      347.27      219.63    295.79 o 
  -7   7  11     1709.32     1807.59    409.31 o 
  -6   7  11       26.66     -163.06    163.06 o 
  -5   7  11     1878.31     1436.42    407.09 o 
  -4   7  11       11.99      123.61    207.19 o 
  -3   7  11      471.84      538.48    268.55 o 
  -2   7  11      208.96      196.61    222.09 o 
  -1   7  11     1903.00     2448.72    390.18 o 
   0   7  11      572.75      733.70    263.01 o 
   1   7  11     2288.48     2159.25    489.87 o 
   2   7  11      482.49      401.58    287.59 o 
   3   7  11       21.40      353.18    341.69 o 
   4   7  11     1062.65     1186.17    329.91 o 
   5   7  11       15.80      -77.14    362.66 o 
   6   7  11      885.74      733.63    327.49 o 
   7   7  11        6.46      126.37    434.36 o 
   8   7  11      152.27        0.76    485.96 o 
  -9   8  11      338.94      -44.02    258.76 o 
  -8   8  11      407.42      413.37    305.14 o 
  -7   8  11      281.11      325.80    274.17 o 
  -6   8  11     1112.24     1337.12    624.59 o 
  -5   8  11      166.48      289.39    235.99 o 
  -4   8  11      584.02      666.44    274.72 o 
  -3   8  11       15.36      123.44    201.38 o 
  -2   8  11     2136.34     2511.33    417.82 o 
  -1   8  11      271.11      318.57    196.52 o 
   0   8  11       10.86      108.85    272.66 o 
   1   8  11      374.94      697.67    365.63 o 
   2   8  11      894.50     1053.12    379.09 o 
   3   8  11       53.98     3492.70   2330.31 o 
   4   8  11      335.62      246.34    400.18 o 
   5   8  11      120.78      458.54    451.64 o 
  -4   9  11      242.24      306.01    297.21 o 
  -3   9  11      614.00      792.46    322.38 o 
  -2   9  11       30.10      -27.00    304.92 o 
  -1   9  11      431.69      501.38    379.52 o 
   0   9  11       16.03      137.20    290.94 o 
 -17   0  12      648.76      250.66    382.36 o 
 -16   0  12     3037.62     1469.98    645.77 o 
 -14   0  12     2620.99     1805.61    692.50 o 
 -13   0  12     9407.46    11284.00   1402.00 o 
 -12   0  12     1263.85      900.64    335.84 o 
 -11   0  12    14753.30     9408.98   6752.98 o 
 -10   0  12      277.42      452.37    240.23 o 
  -9   0  12    18146.02    18489.81    955.97 o 
  -8   0  12     7708.01     7294.62    533.19 o 
  -7   0  12    22674.66    23379.53    871.43 o 
  -6   0  12     8585.65     9556.50    567.25 o 
  -5   0  12    42871.14    45872.42   1178.20 o 
  -4   0  12    33288.25    31552.04    926.49 o 
  -3   0  12      208.76      298.62    194.74 o 
  -2   0  12    14464.30    11899.06   2761.03 o 
  -1   0  12        2.02      399.89    344.60 o 
   0   0  12    59343.10    62487.40   1391.69 o 
   1   0  12     2611.28     2755.73    327.62 o 
   2   0  12    37940.79    38336.24   1085.03 o 
   3   0  12     7295.88     7600.82    531.95 o 
   4   0  12    11835.65    11928.34    664.82 o 
   5   0  12    10940.39    10587.99    659.85 o 
   6   0  12     7950.19     8728.77    648.21 o 
   7   0  12    23488.00    23789.73   1325.21 o 
   8   0  12       36.66      -59.94    272.18 o 
   9   0  12     7681.53     7426.89    858.93 o 
  10   0  12     3308.55     3627.58    683.68 o 
  11   0  12     3770.20     2117.75    896.43 o 
  12   0  12      264.29      219.51    399.19 o 
  13   0  12     2432.20     2203.84   1021.76 o 
 -17   1  12      268.27      289.28    297.39 o 
 -16   1  12      397.43      424.11    316.53 o 
 -15   1  12      616.81      656.50    365.37 o 
 -14   1  12     1590.56     1439.36    396.82 o 
 -13   1  12        2.40       -7.88    203.20 o 
 -12   1  12     4557.61     4862.15    411.73 o 
 -11   1  12      151.41      147.93    149.98 o 
 -10   1  12     2494.60     2169.43    455.01 o 
  -9   1  12      141.00      170.69    175.34 o 
  -8   1  12     5323.37     5243.83    333.81 o 
  -7   1  12     1047.80     1038.73    181.06 o 
  -6   1  12     1875.16     1431.41    235.01 o 
  -5   1  12     7157.61     6933.35    330.52 o 
  -4   1  12     3735.17     4371.85    271.41 o 
  -3   1  12    21334.63    23283.47    573.39 o 
  -2   1  12        2.97      112.68    117.25 o 
  -1   1  12     8406.67     8312.89    346.90 o 
   0   1  12     3657.97     3504.83    364.53 o 
   1   1  12     3316.13     3061.49    234.85 o 
   2   1  12      311.22      259.77    144.74 o 
   3   1  12     5653.47     5806.96    342.43 o 
   4   1  12     7060.03     6805.75    370.87 o 
   5   1  12     3223.74     3093.54    284.27 o 
   6   1  12     4723.70     4435.26    381.54 o 
   7   1  12      282.27      303.07    194.05 o 
   8   1  12     2972.43     2696.00    398.13 o 
   9   1  12        2.23       95.42    262.72 o 
  10   1  12     1550.76     1860.76    435.77 o 
  11   1  12      584.16      762.46    388.00 o 
  12   1  12     1810.70     1406.83    503.56 o 
  13   1  12       18.01       75.13    270.82 o 
 -17   2  12       28.88      148.07    346.48 o 
 -16   2  12        2.87      427.11    301.64 o 
 -15   2  12       26.39      -59.34    191.92 o 
 -14   2  12       38.98      102.28    216.85 o 
 -13   2  12       15.49       67.74    206.87 o 
 -12   2  12      506.01      420.30    248.70 o 
 -11   2  12      320.12      342.53    187.29 o 
 -10   2  12     1520.45     1617.79    273.53 o 
  -9   2  12      238.41      175.18    167.69 o 
  -8   2  12       97.32      167.63    149.05 o 
  -7   2  12       51.76      100.63    144.49 o 
  -6   2  12     2347.12     2375.89    261.47 o 
  -5   2  12      386.17      463.04    147.07 o 
  -4   2  12     1019.61     1089.16    166.62 o 
  -3   2  12       56.99        8.60    110.57 o 
  -2   2  12     1164.06     1417.88    213.93 o 
  -1   2  12        3.51      -13.11    128.44 o 
   0   2  12      931.81     1146.43    207.59 o 
   1   2  12       69.40       40.20    142.62 o 
   2   2  12       15.90       76.26    158.97 o 
   3   2  12      957.51     1055.36    209.69 o 
   4   2  12      196.22      165.34    135.90 o 
   5   2  12     1536.99     1464.36    270.94 o 
   6   2  12      142.04       74.78    155.76 o 
   7   2  12        1.84      -48.68    183.70 o 
   8   2  12      468.13      605.08    257.45 o 
   9   2  12      436.20      424.83    288.55 o 
  10   2  12      226.28      316.25    277.59 o 
  11   2  12       99.30       14.66    266.66 o 
  12   2  12      222.60       67.52    214.63 o 
  13   2  12      241.22       -1.60    266.86 o 
 -16   3  12      669.19      993.91    300.16 o 
 -15   3  12       12.18      154.91    221.06 o 
 -14   3  12     2773.56     2503.48    403.38 o 
 -13   3  12       28.51      150.78    233.64 o 
 -12   3  12     1971.13     2439.31    356.24 o 
 -11   3  12       39.20       34.50    184.22 o 
 -10   3  12     1272.24     1525.43    276.44 o 
  -9   3  12     1982.89     1808.69    282.65 o 
  -8   3  12     5104.33     5008.37    485.36 o 
  -7   3  12     1734.05     1445.80    237.43 o 
  -6   3  12     3940.62     3635.35    368.65 o 
  -5   3  12     5127.45     4420.71    397.07 o 
  -4   3  12     2595.27     2351.85    308.18 o 
  -3   3  12     5786.49     5371.12    348.30 o 
  -2   3  12      951.85      985.68    190.98 o 
  -1   3  12     3696.84     2963.90    290.09 o 
   0   3  12      775.30      862.18    186.22 o 
   1   3  12     8249.50     8634.42    476.24 o 
   2   3  12       70.63       16.83    139.69 o 
   3   3  12     5097.91     5033.63    390.57 o 
   4   3  12      222.74      177.65    184.69 o 
   5   3  12     2750.08     2969.82    378.08 o 
   6   3  12     1273.22     1908.48    445.46 o 
   7   3  12      402.26      626.72    244.40 o 
   8   3  12     2916.08     3160.98    425.18 o 
   9   3  12      294.13      363.93    254.16 o 
  10   3  12     2482.77     2631.40    517.43 o 
  11   3  12        7.28      -89.98    236.74 o 
  12   3  12      967.78      754.98    381.13 o 
 -16   4  12      300.34      310.60    264.56 o 
 -15   4  12       48.41      269.69    385.08 o 
 -14   4  12       11.22      -69.05    267.37 o 
 -13   4  12      436.49      297.24    220.60 o 
 -12   4  12       39.79      139.65    256.52 o 
 -11   4  12     2748.31     2654.13    454.83 o 
 -10   4  12       76.82       97.83    214.30 o 
  -9   4  12     1968.71     2005.84    390.01 o 
  -8   4  12        0.99        3.64    166.81 o 
  -7   4  12       22.46       85.91    147.02 o 
  -6   4  12      800.40      696.12    218.74 o 
  -5   4  12      525.46      517.69    179.63 o 
  -4   4  12      524.57      348.13    159.24 o 
  -3   4  12      786.09      805.69    211.26 o 
  -2   4  12     1676.66     1189.00    232.69 o 
  -1   4  12      391.92      404.50    169.45 o 
   0   4  12     1780.57     1769.98    249.39 o 
   1   4  12       73.04       86.49    136.95 o 
   2   4  12      804.14      750.54    208.02 o 
   3   4  12     1100.31     1412.74    293.69 o 
   4   4  12      586.83      570.38    250.61 o 
   5   4  12      820.74      764.06    241.28 o 
   6   4  12      268.12      428.24    235.21 o 
   7   4  12      345.93      509.62    265.84 o 
   8   4  12      294.30      265.14    287.83 o 
   9   4  12      346.39      258.33    262.44 o 
  10   4  12       10.82       33.56    215.56 o 
  11   4  12      670.53      639.71    353.05 o 
  12   4  12        0.04      123.26    287.00 o 
 -14   5  12      781.36      633.96    371.62 o 
 -13   5  12       33.61       33.63    261.97 o 
 -12   5  12      950.74      902.91    288.05 o 
 -11   5  12      147.55      150.76    239.89 o 
 -10   5  12     2529.30     2987.68    523.49 o 
  -9   5  12      545.17      635.92    287.94 o 
  -8   5  12     1914.62     1968.44    371.77 o 
  -7   5  12      190.37      150.13    202.11 o 
  -6   5  12      224.84      307.25    197.48 o 
  -5   5  12     2698.23     2745.62    365.43 o 
  -4   5  12     3933.55     5337.57    512.06 o 
  -3   5  12     1525.19     1546.11    275.62 o 
  -2   5  12      807.47     1020.11    226.91 o 
  -1   5  12     2579.09     2435.90    336.87 o 
   0   5  12       64.99      166.83    171.67 o 
   1   5  12     4667.86     4893.49    447.03 o 
   2   5  12      209.46      241.39    201.38 o 
   3   5  12     1351.58     1332.43    315.09 o 
   4   5  12      131.50      151.11    226.24 o 
   5   5  12     1832.81     1920.81    359.26 o 
   6   5  12      662.75      660.43    274.94 o 
   7   5  12      950.80     1000.82    301.60 o 
   8   5  12        5.86      -24.28    222.84 o 
   9   5  12       48.00       58.35    248.32 o 
  10   5  12     1745.91     1682.26    371.01 o 
  11   5  12      514.60      253.12    315.94 o 
 -13   6  12      188.83      187.43    337.01 o 
 -12   6  12      416.65      252.61    317.65 o 
 -11   6  12     1436.01     1277.78    437.98 o 
 -10   6  12      180.20     -102.55    332.08 o 
  -9   6  12      964.90     1137.94    374.98 o 
  -8   6  12      215.24      210.61    214.50 o 
  -7   6  12      970.51     1018.73    313.72 o 
  -6   6  12      416.10      384.06    216.25 o 
  -5   6  12      501.77      530.67    250.70 o 
  -4   6  12     1532.73     1682.52    323.49 o 
  -3   6  12       65.11      134.78    200.47 o 
  -2   6  12     1194.09     1697.38    359.35 o 
  -1   6  12      461.92      827.54    243.87 o 
   0   6  12      899.46      905.87    243.94 o 
   1   6  12        0.93       72.36    243.55 o 
   2   6  12      419.21      376.49    290.51 o 
   3   6  12      765.85      625.54    319.79 o 
   4   6  12     1086.82      832.59    308.13 o 
   5   6  12       46.50      -19.45    205.55 o 
   6   6  12      602.10      685.00    322.99 o 
   7   6  12      690.17      997.13    331.75 o 
   8   6  12       96.02      323.08    283.89 o 
   9   6  12     1057.74     1323.23    388.01 o 
 -11   7  12       62.31     -127.65    344.18 o 
 -10   7  12       10.75     -103.12    275.56 o 
  -9   7  12      304.52      -42.55    314.39 o 
  -8   7  12       30.25     -188.01    203.80 o 
  -7   7  12       78.14       -0.55    206.09 o 
  -6   7  12        2.97       -5.98    188.34 o 
  -5   7  12      479.99      414.57    242.61 o 
  -4   7  12      244.78      405.28    243.78 o 
  -3   7  12        0.40      -31.41    222.07 o 
  -2   7  12       50.60      105.03    201.39 o 
  -1   7  12      137.11      158.36    213.78 o 
   0   7  12      615.92      699.04    345.96 o 
   1   7  12      443.91      334.02    288.24 o 
   2   7  12      423.59      518.88    286.05 o 
   3   7  12      152.15      104.28    243.14 o 
   4   7  12      226.87      307.29    275.78 o 
   5   7  12       31.05      -74.58    273.78 o 
   6   7  12      324.42      450.64    308.85 o 
   7   7  12       23.55       64.44    287.64 o 
  -8   8  12      510.21      145.80    252.37 o 
  -7   8  12     1896.12     1660.23    434.89 o 
  -6   8  12      886.82      600.03    294.64 o 
  -5   8  12      195.35      152.24    219.16 o 
  -4   8  12     1338.92     1681.48    357.17 o 
  -3   8  12      154.24      146.00    232.78 o 
  -2   8  12     3707.76     3914.35    499.49 o 
  -1   8  12        6.83       61.50    269.00 o 
   0   8  12     4561.58     4554.09    683.66 o 
   1   8  12       21.58       36.31    497.07 o 
   2   8  12     1272.21     1136.29    422.50 o 
   3   8  12      775.48      972.06    410.81 o 
   4   8  12      974.60     1186.90    434.24 o 
   5   8  12     1281.99     1062.24    590.11 o 
 -17   1  13     1086.89      131.10    185.69 o 
 -16   1  13     1361.48      278.41    221.27 o 
 -15   1  13      198.69       65.23    179.92 o 
 -14   1  13     2504.29      897.57    382.88 o 
 -13   1  13     1718.55     1583.18    267.25 o 
 -12   1  13     5141.05     5024.95    431.97 o 
 -11   1  13       70.63      297.87    163.84 o 
 -10   1  13     4603.03     4615.69    400.96 o 
  -9   1  13       25.48       69.16    175.77 o 
  -8   1  13     8703.07     8643.58    442.06 o 
  -7   1  13     1260.69     1278.88    202.91 o 
  -6   1  13    13259.08    12491.07   1690.52 o 
  -5   1  13     2257.64     2446.46    231.70 o 
  -4   1  13     5133.98     5097.94    304.19 o 
  -3   1  13     3039.42     3062.77    283.47 o 
  -2   1  13     3348.44     3212.24    243.30 o 
  -1   1  13     8808.56     8827.67    375.73 o 
   0   1  13       57.45       71.38    139.88 o 
   1   1  13     6719.56     6453.16    348.05 o 
   2   1  13      145.32      217.20    148.30 o 
   3   1  13     6645.45     6719.44    370.56 o 
   4   1  13      939.84      873.05    198.95 o 
   5   1  13     4173.25     4437.19    380.75 o 
   6   1  13     2885.91     2788.77    370.87 o 
   7   1  13     1606.40     1814.25    334.76 o 
   8   1  13     1867.27     1019.76    395.57 o 
   9   1  13      641.30      856.32    357.40 o 
  10   1  13     2398.08     1779.71    431.13 o 
  11   1  13      322.65      264.39    235.34 o 
  12   1  13     1729.36     3537.14   1888.17 o 
  13   1  13       29.75      -30.05    300.99 o 
 -17   2  13       39.63      -47.23    262.79 o 
 -16   2  13      593.45      254.65    292.87 o 
 -15   2  13       37.87      -27.36    188.56 o 
 -14   2  13      264.10      211.88    219.36 o 
 -13   2  13      439.34      619.63    238.30 o 
 -12   2  13      132.38      141.72    177.99 o 
 -11   2  13        1.06      143.09    173.37 o 
 -10   2  13        1.27        7.51    142.50 o 
  -9   2  13     3954.68     4030.57    377.91 o 
  -8   2  13      845.96      846.05    203.67 o 
  -7   2  13     1788.48     1614.83    254.52 o 
  -6   2  13        8.68        9.34    156.11 o 
  -5   2  13      605.85      718.92    164.03 o 
  -4   2  13       54.22      148.25    156.18 o 
  -3   2  13      310.20      222.40    161.33 o 
  -2   2  13     2012.83     1998.34    248.20 o 
  -1   2  13     2158.23     2365.64    266.64 o 
   0   2  13      173.91      292.67    174.06 o 
   1   2  13      958.04      612.04    207.84 o 
   2   2  13     2584.87     2456.10    283.10 o 
   3   2  13      339.13      342.94    158.06 o 
   4   2  13      186.36      242.46    161.77 o 
   5   2  13      535.05      442.44    208.36 o 
   6   2  13     1515.69     1753.69    310.72 o 
   7   2  13      524.94      341.51    229.38 o 
   8   2  13     1044.27      957.90    293.40 o 
   9   2  13       47.28      267.80    299.28 o 
  10   2  13        5.18      107.58    298.92 o 
  11   2  13      332.79      264.42    294.37 o 
  12   2  13        4.30      -71.10    307.28 o 
 -16   3  13        1.06       60.74    232.23 o 
 -15   3  13      156.43      124.28    195.96 o 
 -14   3  13        5.79       72.29    213.69 o 
 -13   3  13      271.51      342.80    204.06 o 
 -12   3  13      129.25      192.19    194.21 o 
 -11   3  13      127.14      295.16    177.05 o 
 -10   3  13     1761.71     1700.35    288.53 o 
  -9   3  13     1772.38     1726.26    310.60 o 
  -8   3  13      284.23      254.71    205.44 o 
  -7   3  13      807.05      898.93    230.11 o 
  -6   3  13     1622.95     1454.81    249.57 o 
  -5   3  13       41.12       46.87    149.80 o 
  -4   3  13     3320.72     3177.03    356.66 o 
  -3   3  13      504.73      455.35    176.52 o 
  -2   3  13      667.68      699.80    179.09 o 
  -1   3  13     2269.72     2395.06    270.55 o 
   0   3  13     1119.83     1109.42    210.65 o 
   1   3  13      716.12      816.40    208.56 o 
   2   3  13        9.64      -72.93    135.75 o 
   3   3  13     4338.22     4444.81    419.04 o 
   4   3  13        0.05       -2.98    157.30 o 
   5   3  13     4703.36     4226.45    439.42 o 
   6   3  13      189.95      227.44    221.81 o 
   7   3  13       82.63      179.43    231.55 o 
   8   3  13      959.01      644.49    290.70 o 
   9   3  13      283.65      233.11    262.03 o 
  10   3  13      578.74      548.61    329.02 o 
  11   3  13      490.75      376.18    306.05 o 
  12   3  13      240.49      313.07    416.26 o 
 -15   4  13      727.43      809.12    331.74 o 
 -14   4  13     1134.08      713.07    322.59 o 
 -13   4  13     4306.06     4126.02   1161.96 o 
 -12   4  13     1445.31     1038.77    321.08 o 
 -11   4  13     3017.02     2991.96    608.60 o 
 -10   4  13        1.85       10.64    224.42 o 
  -9   4  13     9183.46     8593.35    727.06 o 
  -8   4  13      172.94      305.86    218.98 o 
  -7   4  13    12013.29    11843.82    698.85 o 
  -6   4  13     4277.69     4146.45    430.03 o 
  -5   4  13     8729.65     8751.01    615.91 o 
  -4   4  13     3547.42     3406.27    377.56 o 
  -3   4  13     8540.26     8476.42    576.09 o 
  -2   4  13    15426.21    15326.69    759.78 o 
  -1   4  13     3349.29     3602.95    375.56 o 
   0   4  13    13927.17    13829.46    619.53 o 
   1   4  13      254.67      221.02    162.25 o 
   2   4  13    19570.91    20151.76    839.81 o 
   3   4  13       62.31       52.15    170.35 o 
   4   4  13     8758.92     9247.79    679.20 o 
   5   4  13      683.07      768.02    280.01 o 
   6   4  13     5606.71     6305.52    585.34 o 
   7   4  13     2631.47     2946.95    447.61 o 
   8   4  13     5698.41     5297.24    574.56 o 
   9   4  13     3990.80     4370.22    540.02 o 
  10   4  13      405.27      603.25    326.65 o 
  11   4  13     1730.90     1705.31    447.98 o 
 -14   5  13      734.52      883.44    391.91 o 
 -13   5  13     1664.47     1476.58    408.06 o 
 -12   5  13     1629.65     1434.78    458.57 o 
 -11   5  13      408.18      845.82    336.10 o 
 -10   5  13    10439.36    11207.10   1114.45 o 
  -9   5  13        6.94      -29.99    243.96 o 
  -8   5  13     3056.61     3836.75    479.03 o 
  -7   5  13     1619.64     1340.36    338.51 o 
  -6   5  13     7535.24     7743.20    606.77 o 
  -5   5  13      756.24      753.49    222.96 o 
  -4   5  13     6019.04     6204.23    521.31 o 
  -3   5  13     3245.97     3072.58    379.58 o 
  -2   5  13     1711.68     1765.21    302.17 o 
  -1   5  13     9486.95     9178.34    616.51 o 
   0   5  13     1736.09     1732.72    301.02 o 
   1   5  13     7236.38     7185.10    534.64 o 
   2   5  13      191.76       93.43    217.66 o 
   3   5  13     2917.81     2893.36    422.66 o 
   4   5  13      376.70      330.60    260.74 o 
   5   5  13     4317.73     3964.54    498.38 o 
   6   5  13      714.27     1582.71    390.76 o 
   7   5  13     1304.86     1332.40    335.00 o 
   8   5  13     2424.60     2506.05    424.71 o 
   9   5  13      828.18      948.30    295.81 o 
  10   5  13      922.00      771.72    307.91 o 
 -13   6  13       55.34      182.21    337.69 o 
 -12   6  13      574.42      406.48    347.18 o 
 -11   6  13      491.46      541.05    369.34 o 
 -10   6  13      126.01      259.03    311.27 o 
  -9   6  13      393.44      432.36    266.70 o 
  -8   6  13       71.90       85.52    194.20 o 
  -7   6  13      585.61      681.24    252.88 o 
  -6   6  13       32.13      -30.49    202.07 o 
  -5   6  13      310.72      310.54    226.81 o 
  -4   6  13      511.91      629.63    250.99 o 
  -3   6  13      503.11      867.40    263.68 o 
  -2   6  13      147.25      171.20    182.15 o 
  -1   6  13      305.82      253.32    216.65 o 
   0   6  13      432.73      447.63    210.78 o 
   1   6  13     1271.38     1161.85    371.74 o 
   2   6  13       14.04        8.60    233.71 o 
   3   6  13       16.36      -63.73    217.96 o 
   4   6  13      119.00      222.02    264.74 o 
   5   6  13       78.98      207.31    234.38 o 
   6   6  13      216.22      209.70    242.35 o 
   7   6  13      157.58      231.90    288.67 o 
   8   6  13        8.93      -33.34    247.17 o 
   9   6  13      179.73      527.07    337.61 o 
 -11   7  13       92.52       -9.57    347.56 o 
 -10   7  13     1374.74     1398.85    416.43 o 
  -9   7  13      109.16       99.14    234.81 o 
  -8   7  13     1034.11     1147.22    358.82 o 
  -7   7  13       90.50      120.32    208.35 o 
  -6   7  13      213.92      302.79    207.72 o 
  -5   7  13       73.62       95.92    217.11 o 
  -4   7  13      383.37      583.25    254.20 o 
  -3   7  13      839.86      728.78    278.91 o 
  -2   7  13      552.65      519.14    234.26 o 
  -1   7  13     1039.83     1294.62    305.32 o 
   0   7  13       26.95      133.90    251.34 o 
   1   7  13     2381.10     2561.99    536.84 o 
   2   7  13       91.73       57.29    213.81 o 
   3   7  13      680.06      606.13    294.54 o 
   4   7  13      285.65      416.01    290.07 o 
   5   7  13      370.66      419.05    262.66 o 
   6   7  13      289.15      318.84    323.69 o 
   7   7  13      576.65      797.27    404.70 o 
  -8   8  13      145.36      313.88    291.52 o 
  -7   8  13      788.59      783.58    346.73 o 
  -6   8  13      168.05      549.16    485.05 o 
  -5   8  13      646.22      622.52    293.58 o 
  -4   8  13      241.09      391.47    204.82 o 
  -3   8  13      300.18      166.61    209.41 o 
  -2   8  13     1475.68     1694.11    386.68 o 
  -1   8  13       57.22      -13.67    269.57 o 
   0   8  13     1366.83     1099.37    438.17 o 
   1   8  13      140.32      210.24    301.06 o 
   2   8  13      351.76     1658.49   2058.21 o 
   3   8  13       23.73      195.71    309.78 o 
   4   8  13     1617.23     1705.63    494.00 o 
 -17   0  14       36.40      454.59    433.35 o 
 -15   0  14     2240.98     1563.45    662.76 o 
 -14   0  14     7049.17     7481.60   1215.07 o 
 -13   0  14     1888.05      849.10    641.52 o 
 -12   0  14      699.92      917.26    381.54 o 
 -11   0  14    13831.05    14726.65   1108.51 o 
 -10   0  14     4210.68     4520.89    493.48 o 
  -9   0  14    14169.52    14703.22    799.35 o 
  -8   0  14       43.87      -18.86    210.79 o 
  -7   0  14    38365.42    38401.68   1194.75 o 
  -6   0  14      560.02      648.16    236.05 o 
  -5   0  14    16029.14    15049.16    826.91 o 
  -4   0  14     6243.60     6043.40    498.80 o 
  -3   0  14    19771.09    18685.53   1767.28 o 
  -2   0  14     4254.00     4136.95    408.17 o 
  -1   0  14    15633.87    15664.68    784.97 o 
   0   0  14    21159.03    21069.75   1509.42 o 
   1   0  14     9333.52     8640.51    567.99 o 
   2   0  14    12816.20    11998.29    684.81 o 
   3   0  14       15.63       -8.05    189.55 o 
   4   0  14    16865.23    16179.47   1060.75 o 
   5   0  14        2.35      -22.83    240.65 o 
   6   0  14     3244.00     3031.60    465.15 o 
   7   0  14      148.61        4.88    285.23 o 
   8   0  14     7482.23     7515.53    853.11 o 
   9   0  14     2322.40     2111.50    701.00 o 
  10   0  14     2941.69     2447.13    764.73 o 
  11   0  14     3667.66     2404.65    819.96 o 
  12   0  14      923.30      420.60    531.06 o 
 -17   1  14     1248.96      238.82    273.11 o 
 -16   1  14       53.20       47.14    183.65 o 
 -15   1  14      961.50      737.02    267.82 o 
 -14   1  14        0.92      303.63    214.48 o 
 -13   1  14      848.99     1070.05    286.87 o 
 -12   1  14      985.38      992.91    246.84 o 
 -11   1  14     4778.13     4504.57    405.88 o 
 -10   1  14     1019.45     1180.22    229.33 o 
  -9   1  14     1315.94     1467.11    267.49 o 
  -8   1  14     6127.01     6061.99    422.06 o 
  -7   1  14     2873.00     3168.60    278.22 o 
  -6   1  14     7801.82     6524.95    914.11 o 
  -5   1  14     1107.62     1311.13    205.59 o 
  -4   1  14     6261.64     6278.98    343.35 o 
  -3   1  14      208.10      226.95    150.15 o 
  -2   1  14     7281.19     7308.15    417.85 o 
  -1   1  14      563.28      593.90    182.14 o 
   0   1  14     5041.43     5088.38    377.80 o 
   1   1  14     1537.82     1622.72    249.49 o 
   2   1  14     1895.84     1833.76    262.33 o 
   3   1  14     5515.61     5734.00    411.07 o 
   4   1  14     1409.13     1174.60    238.41 o 
   5   1  14     4214.16     4474.63    387.34 o 
   6   1  14      105.25       69.30    194.10 o 
   7   1  14     1928.56     1892.27    334.76 o 
   8   1  14       19.97       69.38    244.63 o 
   9   1  14     1870.53     1838.20    433.13 o 
  10   1  14      521.39      205.63    318.94 o 
  11   1  14      889.50     1181.65    384.57 o 
  12   1  14     1047.78      585.61    359.68 o 
 -16   2  14      290.19      279.72    317.08 o 
 -15   2  14      441.78      325.40    337.87 o 
 -14   2  14     1158.24      950.70    292.14 o 
 -13   2  14      492.15      547.80    237.81 o 
 -12   2  14      236.85      296.50    201.17 o 
 -11   2  14        5.90      108.25    179.55 o 
 -10   2  14     4881.27     3276.75    877.39 o 
  -9   2  14      269.98      367.78    179.46 o 
  -8   2  14     1028.79     1154.08    239.48 o 
  -7   2  14      531.59      600.65    197.15 o 
  -6   2  14     2400.05     2468.07    316.67 o 
  -5   2  14       95.49      103.73    160.69 o 
  -4   2  14     1346.99     1230.10    217.51 o 
  -3   2  14     1861.51     1968.08    260.97 o 
  -2   2  14      422.50      360.77    169.24 o 
  -1   2  14     2049.47     1781.96    241.93 o 
   0   2  14      292.30      301.44    166.09 o 
   1   2  14     5027.44     3886.57    789.03 o 
   2   2  14     1241.81     1421.26    255.72 o 
   3   2  14        5.92       88.80    154.58 o 
   4   2  14     1418.21     1250.72    236.29 o 
   5   2  14      370.65      364.07    215.31 o 
   6   2  14      561.37      651.89    248.33 o 
   7   2  14       53.97       88.76    203.14 o 
   8   2  14     2521.06     2323.53    461.85 o 
   9   2  14       12.95       39.65    245.82 o 
  10   2  14      413.79      695.34    551.04 o 
  11   2  14        7.48        2.65    356.12 o 
  12   2  14      147.12      652.71    449.22 o 
 -16   3  14      146.61      223.17    280.68 o 
 -15   3  14      918.85     1106.80    360.48 o 
 -14   3  14      592.52      467.40    269.01 o 
 -13   3  14      851.13      433.00    279.36 o 
 -12   3  14      804.78      835.09    340.94 o 
 -11   3  14     1691.84     1468.26    335.72 o 
 -10   3  14       57.63       46.17    224.31 o 
  -9   3  14       18.99       -0.62    179.16 o 
  -8   3  14     5038.83     4911.05    463.90 o 
  -7   3  14      126.75      109.52    162.98 o 
  -6   3  14     4801.21     5286.98    471.70 o 
  -5   3  14       29.33       95.06    147.75 o 
  -4   3  14     5491.06     5305.60    457.62 o 
  -3   3  14     2351.60     2234.21    304.07 o 
  -2   3  14     1988.38     2096.10    252.91 o 
  -1   3  14     3122.77     2937.14    307.10 o 
   0   3  14      756.71      917.45    205.30 o 
   1   3  14     7815.96     7748.13    487.01 o 
   2   3  14      526.40      502.78    185.38 o 
   3   3  14     7365.79     7518.40    491.30 o 
   4   3  14     1087.24      880.67    271.54 o 
   5   3  14     2117.54     2006.04    346.11 o 
   6   3  14     1324.19     1209.82    299.21 o 
   7   3  14     5300.11     5072.82    536.53 o 
   8   3  14     1094.67      876.24    302.66 o 
   9   3  14     1133.73     1762.46    444.00 o 
  10   3  14      899.53      710.02    366.63 o 
  11   3  14      342.78      439.28    350.67 o 
 -15   4  14       56.68       -7.16    190.02 o 
 -14   4  14      111.91      213.20    262.98 o 
 -13   4  14      249.72      109.02    228.73 o 
 -12   4  14       42.37       57.13    244.73 o 
 -11   4  14     1128.21     1107.15    379.70 o 
 -10   4  14        2.29      -82.89    240.20 o 
  -9   4  14     1881.58     1624.51    339.79 o 
  -8   4  14       16.04      198.09    191.15 o 
  -7   4  14      255.34      350.55    223.48 o 
  -6   4  14      291.67      157.80    167.02 o 
  -5   4  14     1884.93     2017.37    319.63 o 
  -4   4  14      353.75      406.73    202.81 o 
  -3   4  14      594.10      535.35    222.88 o 
  -2   4  14     1256.04     1303.04    254.73 o 
  -1   4  14     1084.69     1001.76    222.27 o 
   0   4  14     1016.00     1081.47    220.77 o 
   1   4  14      457.93      440.40    198.41 o 
   2   4  14      612.15      758.17    220.48 o 
   3   4  14      170.58      112.62    192.96 o 
   4   4  14     1173.70     1009.27    278.10 o 
   5   4  14      158.12      310.72    261.75 o 
   6   4  14      847.37      927.96    315.23 o 
   7   4  14       89.70       57.72    230.70 o 
   8   4  14       21.56     -181.05    218.60 o 
   9   4  14      293.24       -3.90    222.23 o 
  10   4  14      123.08      205.87    295.71 o 
  11   4  14      170.16      258.25    297.93 o 
 -14   5  14      437.21      473.44    309.14 o 
 -13   5  14      156.43       65.91    242.81 o 
 -12   5  14      341.09      265.75    258.38 o 
 -11   5  14     1652.11     1124.24    357.31 o 
 -10   5  14      763.52      472.57    339.88 o 
  -9   5  14      189.29       87.19    229.09 o 
  -8   5  14      782.22      849.18    351.99 o 
  -7   5  14      315.45      294.57    223.77 o 
  -6   5  14     2393.24     2195.90    367.36 o 
  -5   5  14       13.96      185.58    223.69 o 
  -4   5  14      914.21      892.37    267.86 o 
  -3   5  14     1527.56     1587.64    285.48 o 
  -2   5  14      904.20      939.85    242.44 o 
  -1   5  14      646.51      796.95    249.06 o 
   0   5  14      534.47      457.29    204.67 o 
   1   5  14     3920.85     4383.05    456.12 o 
   2   5  14      401.53      488.87    309.92 o 
   3   5  14     3271.28     3237.08    443.65 o 
   4   5  14        4.69       -4.19    228.83 o 
   5   5  14     1684.64     1580.65    373.67 o 
   6   5  14      151.73      138.52    242.18 o 
   7   5  14      755.96      803.72    301.47 o 
   8   5  14      498.90      615.18    261.66 o 
   9   5  14      920.19     1271.61    347.66 o 
 -12   6  14       12.00       34.00    289.68 o 
 -11   6  14      868.13      451.83    314.40 o 
 -10   6  14      252.09      318.48    356.21 o 
  -9   6  14      186.89      196.13    223.62 o 
  -8   6  14      858.04     1348.30    436.00 o 
  -7   6  14     1798.38     1397.76    319.25 o 
  -6   6  14      133.72        0.96    192.97 o 
  -5   6  14      449.96      562.20    248.89 o 
  -4   6  14      242.87      444.78    296.36 o 
  -3   6  14     1497.64     1865.73    361.55 o 
  -2   6  14       65.44       89.29    191.74 o 
  -1   6  14     2168.43     2286.32    345.14 o 
   0   6  14     1320.47     1187.44    281.81 o 
   1   6  14      893.78      738.03    341.55 o 
   2   6  14       44.51      460.57    279.96 o 
   3   6  14      194.05      286.93    242.46 o 
   4   6  14     1714.60     2646.04   1088.32 o 
   5   6  14       41.74      651.23    362.78 o 
   6   6  14      811.19      675.84    281.20 o 
   7   6  14        6.99      223.27    205.42 o 
   8   6  14     1098.57      830.77    351.40 o 
 -10   7  14        7.30     -153.61    306.71 o 
  -9   7  14      190.45      392.83    319.03 o 
  -8   7  14       68.35       97.62    261.14 o 
  -7   7  14      137.21      173.95    254.23 o 
  -6   7  14      265.38      214.20    232.13 o 
  -5   7  14     1186.61      911.53    284.23 o 
  -4   7  14      947.72     1082.45    270.85 o 
  -3   7  14       89.60       65.18    193.72 o 
  -2   7  14      765.30      816.31    275.02 o 
  -1   7  14      129.06      225.09    195.51 o 
   0   7  14      156.88      187.96    275.03 o 
   1   7  14        1.25       85.68    238.54 o 
   2   7  14     1051.87     1130.06    376.30 o 
   3   7  14      129.30       94.77    233.57 o 
   4   7  14      317.40      627.55    303.47 o 
   5   7  14        8.00     1443.38   2300.91 o 
   6   7  14      320.13      292.29    299.79 o 
  -7   8  14     1761.75     1547.78    441.78 o 
  -6   8  14        2.71       31.63    230.84 o 
  -5   8  14     1914.99     2433.45    583.17 o 
  -4   8  14      100.10      234.67    274.95 o 
  -3   8  14     1563.97     1762.95    389.02 o 
  -2   8  14      402.22      261.66    232.16 o 
  -1   8  14      994.39      758.63    388.06 o 
   0   8  14     1105.70     1139.64    422.81 o 
   1   8  14      717.76      846.48    331.98 o 
   2   8  14     1190.07     1093.01    455.16 o 
 -16   1  15       41.58       25.62    210.30 o 
 -15   1  15      113.08       95.81    255.40 o 
 -14   1  15      417.41      726.77    317.97 o 
 -13   1  15      670.63      781.18    278.31 o 
 -12   1  15     2888.52     2437.86    483.71 o 
 -11   1  15     1506.08     1219.60    260.73 o 
 -10   1  15      797.33     1067.25    258.67 o 
  -9   1  15       36.31       70.55    190.02 o 
  -8   1  15     2719.59     2890.04    324.96 o 
  -7   1  15     2478.51     2630.07    276.11 o 
  -6   1  15     7324.88     6495.82    950.03 o 
  -5   1  15      258.79      215.93    154.65 o 
  -4   1  15     7719.65     8731.22    473.12 o 
  -3   1  15      654.06      701.88    190.88 o 
  -2   1  15     6382.98     5939.85    396.97 o 
  -1   1  15     1714.56     1764.53    253.76 o 
   0   1  15      819.86      993.39    216.46 o 
   1   1  15     4266.47     4094.82    356.74 o 
   2   1  15      450.15      460.77    174.69 o 
   3   1  15    10377.07     9694.90    530.14 o 
   4   1  15     2655.92     2806.01    329.14 o 
   5   1  15      549.81      379.06    218.39 o 
   6   1  15       58.03      -21.41    209.67 o 
   7   1  15      349.68      561.27    312.36 o 
   8   1  15      344.41      462.37    323.08 o 
   9   1  15     1590.65     1359.31    394.93 o 
  10   1  15      589.12      558.08    370.54 o 
  11   1  15      846.82      339.02    390.86 o 
  12   1  15      259.38       48.23    293.31 o 
 -16   2  15      391.82       89.59    258.44 o 
 -15   2  15     1057.32      586.85    260.43 o 
 -14   2  15      101.33      -28.13    179.56 o 
 -13   2  15      338.50      165.74    193.19 o 
 -12   2  15      427.13      662.14    211.76 o 
 -11   2  15      861.94      534.83    250.81 o 
 -10   2  15      883.39      797.23    250.20 o 
  -9   2  15     1490.95     1223.38    268.61 o 
  -8   2  15     7012.38     6855.54    528.77 o 
  -7   2  15        9.77       16.06    169.86 o 
  -6   2  15     1775.16     2062.84    316.12 o 
  -5   2  15      934.54     1005.49    236.27 o 
  -4   2  15      556.84      730.70    196.88 o 
  -3   2  15     1182.50     1150.29    224.06 o 
  -2   2  15      220.43      374.07    165.93 o 
  -1   2  15     6849.36     6732.10    444.74 o 
   0   2  15      409.21      534.68    186.39 o 
   1   2  15     3543.36     2376.99    590.34 o 
   2   2  15       32.02      -65.54    154.93 o 
   3   2  15     3115.43     3087.45    334.61 o 
   4   2  15      386.00      345.80    214.74 o 
   5   2  15      224.20      187.78    235.35 o 
   6   2  15     3017.04     2434.25    531.09 o 
   7   2  15     1551.40     1025.79    301.58 o 
   8   2  15      470.48      541.61    298.67 o 
   9   2  15      319.66      313.22    308.81 o 
  10   2  15      206.42      148.39    257.96 o 
  11   2  15       28.63      618.74    420.58 o 
 -16   3  15     1049.94      541.66    310.80 o 
 -15   3  15      385.30      215.02    229.70 o 
 -14   3  15      490.34      610.66    320.32 o 
 -13   3  15     2351.82     1829.70    425.74 o 
 -12   3  15     1155.90      879.03    359.20 o 
 -11   3  15     4580.44     4566.80    667.33 o 
 -10   3  15      133.18       60.96    243.59 o 
  -9   3  15     2379.94     2755.10    381.03 o 
  -8   3  15        0.42       59.59    191.42 o 
  -7   3  15     4243.73     4726.40    459.07 o 
  -6   3  15      547.58      427.48    194.11 o 
  -5   3  15     8718.43     8889.75    588.03 o 
  -4   3  15     2337.28     2440.71    334.30 o 
  -3   3  15     2508.87     2655.79    346.72 o 
  -2   3  15     2675.91     2844.49    302.04 o 
  -1   3  15      771.17      742.98    190.53 o 
   0   3  15     5051.31     4634.87    385.31 o 
   1   3  15        3.86      -17.52    146.81 o 
   2   3  15     1911.16     3915.87   1684.16 o 
   3   3  15      362.37      411.24    226.41 o 
   4   3  15     3091.10     3411.23    432.24 o 
   5   3  15      481.17      600.66    303.52 o 
   6   3  15      266.30      205.93    246.51 o 
   7   3  15      718.02      665.76    304.70 o 
   8   3  15      681.94      629.02    298.42 o 
   9   3  15     1048.06     1167.67    391.59 o 
  10   3  15       49.14      112.12    256.73 o 
  11   3  15     1393.36     1815.40    690.65 o 
 -15   4  15       25.44       52.22    243.24 o 
 -14   4  15     1707.90     1426.28    936.79 o 
 -13   4  15      734.65      394.57    255.07 o 
 -12   4  15     5431.33     5652.91    857.42 o 
 -11   4  15      222.50      392.43    312.63 o 
 -10   4  15     1635.37     1886.20    427.35 o 
  -9   4  15     4084.56     3045.42    422.22 o 
  -8   4  15     4819.93     4926.36    499.50 o 
  -7   4  15     3879.64     3781.94    428.07 o 
  -6   4  15     1047.88     1146.58    266.53 o 
  -5   4  15    12578.85    13232.04    875.25 o 
  -4   4  15       18.94      106.95    189.91 o 
  -3   4  15     6996.32     6785.99    532.84 o 
  -2   4  15      247.86       13.60    159.93 o 
  -1   4  15     7688.86     7227.03    550.82 o 
   0   4  15     1299.06     1333.33    277.28 o 
   1   4  15     2277.01     2391.42    329.81 o 
   2   4  15     7838.52     7795.37    581.93 o 
   3   4  15     4380.42     4207.49    564.17 o 
   4   4  15     2613.99     2988.23    451.05 o 
   5   4  15      182.77      315.75    258.20 o 
   6   4  15    11322.75    11339.60   1055.54 o 
   7   4  15       27.70     -180.09    276.60 o 
   8   4  15     2195.74     2427.27    417.95 o 
   9   4  15      412.34      425.15    291.96 o 
  10   4  15     2019.36     1939.93    545.23 o 
 -14   5  15      175.58      -40.45    264.62 o 
 -13   5  15     2236.46     1755.55    456.00 o 
 -12   5  15      702.93      571.77    332.27 o 
 -11   5  15      403.78      112.61    214.78 o 
 -10   5  15     1109.82     1522.16    497.97 o 
  -9   5  15     2215.66     2484.31    406.20 o 
  -8   5  15     1979.77     2229.88    406.81 o 
  -7   5  15     1368.98     1184.51    310.22 o 
  -6   5  15     2357.81     2128.88    374.83 o 
  -5   5  15      833.93      873.85    294.25 o 
  -4   5  15     4266.52     4290.97    475.22 o 
  -3   5  15       14.67      106.77    208.20 o 
  -2   5  15     6388.41     6656.94    644.24 o 
  -1   5  15     1252.70     1084.38    263.44 o 
   0   5  15     3497.02     3599.86    419.17 o 
   1   5  15        7.60      -21.74    200.02 o 
   2   5  15     6090.82     5513.41    789.78 o 
   3   5  15     2469.57     2295.94    408.53 o 
   4   5  15      896.77      945.11    324.57 o 
   5   5  15     2620.49     2549.92    420.05 o 
   6   5  15      320.39      364.95    244.84 o 
   7   5  15     2222.64     2317.76    413.46 o 
   8   5  15      107.80      197.72    247.60 o 
   9   5  15     1702.05     2174.65    467.41 o 
 -12   6  15      874.02      817.53    690.38 o 
 -11   6  15      283.94      198.35    301.38 o 
 -10   6  15      286.88      433.35    268.87 o 
  -9   6  15      234.23       87.22    238.19 o 
  -8   6  15      890.18      554.01    249.38 o 
  -7   6  15       18.64       46.16    229.80 o 
  -6   6  15     1739.15     1566.38    337.72 o 
  -5   6  15      615.84      666.19    250.13 o 
  -4   6  15      726.10      784.63    285.79 o 
  -3   6  15      756.33      874.47    283.51 o 
  -2   6  15      508.91      584.82    259.70 o 
  -1   6  15     1268.60     1325.18    317.83 o 
   0   6  15     1188.69     1138.61    295.26 o 
   1   6  15      396.27      492.89    290.07 o 
   2   6  15       52.48       66.58    208.01 o 
   3   6  15     3882.16     4053.56    682.88 o 
   4   6  15        8.61      -39.84    293.70 o 
   5   6  15     1298.13     1127.10    372.39 o 
   6   6  15      166.27      322.12    294.22 o 
   7   6  15      567.16      265.86    326.07 o 
 -10   7  15       67.48      261.58    317.34 o 
  -9   7  15      286.67      250.98    232.08 o 
  -8   7  15       22.33      -25.17    234.74 o 
  -7   7  15       52.40      113.62    217.08 o 
  -6   7  15     1338.93     1231.56    325.75 o 
  -5   7  15      204.06      128.14    211.16 o 
  -4   7  15      741.35      764.15    275.82 o 
  -3   7  15        6.36       47.73    182.12 o 
  -2   7  15      662.48    12788.63  10064.92 o 
  -1   7  15       60.82      -21.40    225.32 o 
   0   7  15      283.20      404.19    275.72 o 
   1   7  15      265.81      298.79    231.50 o 
   2   7  15      704.49      460.07    317.11 o 
   3   7  15      526.05      761.84    314.85 o 
   4   7  15      190.05      234.40    250.05 o 
   5   7  15      677.80      589.38    361.75 o 
  -6   8  15       47.92      102.97    261.65 o 
  -5   8  15      504.09      529.56    303.85 o 
  -4   8  15      183.41      114.27    223.03 o 
  -3   8  15     1252.82      908.24    303.66 o 
  -2   8  15      613.67      636.80    378.00 o 
  -1   8  15       96.25      184.53    271.63 o 
   0   8  15      799.28      823.72    409.91 o 
   1   8  15      277.94      265.92    287.75 o 
 -16   0  16      754.98     1113.11    569.30 o 
 -15   0  16      624.97      441.84    407.86 o 
 -14   0  16     1652.14     1198.61    470.58 o 
 -13   0  16       49.91      151.87    364.42 o 
 -12   0  16     2711.25     2799.90    554.43 o 
 -11   0  16      757.79      688.09    350.10 o 
 -10   0  16     7588.64     7560.62    797.86 o 
  -9   0  16      119.00      429.21    280.17 o 
  -8   0  16      381.59      425.95    253.73 o 
  -7   0  16     4984.16     5356.86    511.09 o 
  -6   0  16       45.18       38.74    235.71 o 
  -5   0  16     1569.96     2050.66    370.91 o 
  -4   0  16     3944.69     3525.82    414.27 o 
  -3   0  16    12993.64    10158.50   3353.54 o 
  -2   0  16      699.96      727.30    268.99 o 
  -1   0  16    10582.04    10236.28   1096.11 o 
   0   0  16     1556.11     1613.75    385.81 o 
   1   0  16    13963.95    14208.83   1018.28 o 
   2   0  16     1760.15     1681.21    397.34 o 
   3   0  16     2709.47     2784.37    503.13 o 
   4   0  16     6578.76     6154.11    695.45 o 
   5   0  16     8116.16     7697.50    828.10 o 
   6   0  16     1239.37     1801.36    688.26 o 
   7   0  16     2828.09     3063.16    904.93 o 
   8   0  16     7534.62     6954.78   1338.28 o 
   9   0  16       82.08      148.70    505.57 o 
  10   0  16     2444.98     2345.17    819.96 o 
  11   0  16       11.23      135.95    390.86 o 
 -16   1  16      490.06      657.16    337.16 o 
 -15   1  16       46.61      179.27    225.42 o 
 -14   1  16      658.90      760.98    284.27 o 
 -13   1  16     2492.07     1643.66    646.48 o 
 -12   1  16     3865.68     4118.17    474.66 o 
 -11   1  16     1948.28     2060.27    307.33 o 
 -10   1  16      300.49      339.24    196.28 o 
  -9   1  16     2718.30     3143.54    361.83 o 
  -8   1  16      110.87      101.53    185.90 o 
  -7   1  16     8149.65     7787.87    558.53 o 
  -6   1  16       18.76      -58.95    179.92 o 
  -5   1  16     6966.33     7561.20    462.33 o 
  -4   1  16     3146.03     3094.80    313.56 o 
  -3   1  16     3828.78     4027.72    348.04 o 
  -2   1  16     3927.24     4386.89    370.83 o 
  -1   1  16     3210.10     2866.38    306.39 o 
   0   1  16     2391.10     2637.16    310.91 o 
   1   1  16       95.94      -53.04    158.26 o 
   2   1  16    13591.69    13531.15    614.56 o 
   3   1  16     2286.36     1956.63    284.21 o 
   4   1  16     4134.65     4352.87    393.55 o 
   5   1  16      392.24      498.49    237.52 o 
   6   1  16     4938.71     5065.45    496.05 o 
   7   1  16     2629.28     2438.36    458.03 o 
   8   1  16      861.13      777.10    417.13 o 
   9   1  16     1442.36      940.62    437.74 o 
  10   1  16      866.33      448.35    422.73 o 
  11   1  16      998.92      616.89    393.16 o 
 -16   2  16       33.07       32.33    278.82 o 
 -15   2  16     2714.44     2139.24    576.03 o 
 -14   2  16      216.63      329.38    359.96 o 
 -13   2  16     3035.61     3074.23    616.97 o 
 -12   2  16      692.36      860.09    328.92 o 
 -11   2  16      503.72      718.03    296.31 o 
 -10   2  16     4270.56     4175.63    465.43 o 
  -9   2  16     1025.52     1083.30    267.91 o 
  -8   2  16     6319.94     6602.52    620.34 o 
  -7   2  16       55.87       49.05    196.72 o 
  -6   2  16     7136.54     7771.65    564.77 o 
  -5   2  16      496.93      317.15    214.15 o 
  -4   2  16     9133.33     9349.58    513.18 o 
  -3   2  16      978.09     1044.67    225.93 o 
  -2   2  16     6868.86     6799.10    456.76 o 
  -1   2  16     4471.24     4435.59    379.10 o 
   0   2  16     2267.26     2035.90    293.37 o 
   1   2  16     3917.08     2575.54    674.37 o 
   2   2  16     3341.26     3044.67    368.79 o 
   3   2  16      316.15      393.76    208.21 o 
   4   2  16       46.05      184.42    210.67 o 
   5   2  16     3351.10     3187.80    426.42 o 
   6   2  16      222.66      242.16    237.92 o 
   7   2  16     1480.03      870.72    479.54 o 
   8   2  16      187.64       60.35    293.21 o 
   9   2  16      747.66      799.05    357.53 o 
  10   2  16      242.86      288.42    373.76 o 
  11   2  16      215.90      329.75    366.69 o 
 -15   3  16      287.06      269.23    257.65 o 
 -14   3  16       50.63      125.77    207.97 o 
 -13   3  16      278.43      417.73    275.28 o 
 -12   3  16       46.09      -80.42    198.02 o 
 -11   3  16     1845.62     1784.96    372.15 o 
 -10   3  16      859.35      884.52    297.69 o 
  -9   3  16     2361.78     2186.44    380.18 o 
  -8   3  16      273.02      435.53    309.08 o 
  -7   3  16      749.48      623.90    227.04 o 
  -6   3  16     4307.43     3993.35    429.44 o 
  -5   3  16       80.68      155.16    175.95 o 
  -4   3  16     4091.70     3962.00    420.26 o 
  -3   3  16        5.21       -0.24    158.82 o 
  -2   3  16     3327.29     2776.93    355.74 o 
  -1   3  16       10.51      107.61    153.86 o 
   0   3  16     1380.58     1304.43    241.83 o 
   1   3  16      905.00      700.77    202.92 o 
   2   3  16      232.17      297.73    183.37 o 
   3   3  16     1470.68     1409.99    338.29 o 
   4   3  16      640.05      509.04    262.24 o 
   5   3  16     2610.13     2250.36    404.66 o 
   6   3  16      130.78       78.04    243.06 o 
   7   3  16      265.30      552.41    275.87 o 
   8   3  16      133.40       40.29    221.45 o 
   9   3  16      523.90      715.37    346.74 o 
  10   3  16      277.40      390.30    317.45 o 
 -14   4  16      215.51      129.49    250.98 o 
 -13   4  16      149.51      -27.57    218.58 o 
 -12   4  16      229.06        8.50    368.54 o 
 -11   4  16        2.98       69.33    206.51 o 
 -10   4  16       25.51       49.97    244.18 o 
  -9   4  16      683.92     1079.56    323.82 o 
  -8   4  16       49.69      205.10    233.88 o 
  -7   4  16      650.24      516.87    259.24 o 
  -6   4  16       46.21      110.25    201.76 o 
  -5   4  16      712.40      738.31    256.99 o 
  -4   4  16      237.31      210.83    194.77 o 
  -3   4  16      586.64      429.87    211.01 o 
  -2   4  16      352.68      346.02    196.98 o 
  -1   4  16      397.51      335.67    218.90 o 
   0   4  16     1256.17     1236.85    275.13 o 
   1   4  16      431.87      326.89    199.30 o 
   2   4  16      714.75     1078.42    308.88 o 
   3   4  16      538.68      837.82    371.02 o 
   4   4  16      244.40      253.14    261.85 o 
   5   4  16       18.49      243.29    274.88 o 
   6   4  16      534.88      467.43    307.79 o 
   7   4  16      157.99      123.93    209.92 o 
   8   4  16      416.94      681.10    292.68 o 
   9   4  16       34.08      441.73    349.51 o 
 -13   5  16      426.75      286.71    304.37 o 
 -12   5  16      664.67      800.99    348.52 o 
 -11   5  16      422.23      348.18    307.08 o 
 -10   5  16      653.03      795.97    336.21 o 
  -9   5  16        4.41      283.51    327.46 o 
  -8   5  16      828.72      761.39    260.56 o 
  -7   5  16       89.29       51.60    218.90 o 
  -6   5  16     1121.66      921.87    316.60 o 
  -5   5  16       14.37       27.18    221.60 o 
  -4   5  16     1358.08     1603.89    353.06 o 
  -3   5  16        5.54        2.33    204.28 o 
  -2   5  16     1121.58     1305.88    312.73 o 
  -1   5  16      329.62      391.37    209.22 o 
   0   5  16       92.52      236.52    192.57 o 
   1   5  16      867.66      850.87    309.70 o 
   2   5  16       25.84      116.17    259.98 o 
   3   5  16      501.63      596.96    328.43 o 
   4   5  16       71.76      126.52    242.24 o 
   5   5  16      713.11      845.52    295.73 o 
   6   5  16       75.91       53.79    225.53 o 
   7   5  16       45.12      -34.71    237.27 o 
   8   5  16      189.63      378.74    337.07 o 
 -11   6  16       68.82     -150.82    240.28 o 
 -10   6  16      671.39      478.07    308.95 o 
  -9   6  16       25.67       72.33    259.26 o 
  -8   6  16      875.37      988.38    308.62 o 
  -7   6  16       94.91      136.29    215.65 o 
  -6   6  16      715.05      875.00    292.03 o 
  -5   6  16      166.40      353.44    258.03 o 
  -4   6  16      293.18      408.39    220.05 o 
  -3   6  16      671.69      631.48    236.72 o 
  -2   6  16      200.24      370.74    230.08 o 
  -1   6  16      407.65      153.77    208.63 o 
   0   6  16       59.17        6.10    238.35 o 
   1   6  16     3149.63     2365.53    497.62 o 
   2   6  16       21.36     -171.48    171.48 o 
   3   6  16      106.99      325.00    230.99 o 
   4   6  16        6.85     -180.71    209.82 o 
   5   6  16      605.09      370.57    261.15 o 
   6   6  16      250.27      263.65    299.07 o 
  -9   7  16      552.72      409.53    308.60 o 
  -8   7  16      246.46      285.59    265.58 o 
  -7   7  16     1900.57     2300.92    589.91 o 
  -6   7  16      331.16      583.85    262.62 o 
  -5   7  16     1139.92     1215.85    347.22 o 
  -4   7  16       51.71      104.76    195.03 o 
  -3   7  16     2179.96     2497.15    402.78 o 
  -2   7  16      400.07      447.27    230.21 o 
  -1   7  16     1510.00     1413.68    438.81 o 
   0   7  16      157.00      354.21    269.29 o 
   1   7  16      814.47      629.60    332.86 o 
   2   7  16     2339.20     1856.28    482.83 o 
   3   7  16      322.84      653.76    375.98 o 
   4   7  16     1076.99     1034.49    406.64 o 
  -3   8  16      598.98      694.40    292.12 o 
  -2   8  16      495.70      125.43    305.83 o 
 -16   1  17      189.60      260.70    328.98 o 
 -15   1  17      713.22      593.94    300.59 o 
 -14   1  17        1.62      -19.91    206.23 o 
 -13   1  17      694.51      997.55    374.24 o 
 -12   1  17        4.49       75.77    228.81 o 
 -11   1  17      193.85      184.84    235.77 o 
 -10   1  17      626.38      874.21    278.68 o 
  -9   1  17      471.76      351.30    227.07 o 
  -8   1  17      137.08      226.88    218.20 o 
  -7   1  17      103.97      336.86    238.86 o 
  -6   1  17      738.90      452.83    205.55 o 
  -5   1  17      322.58      266.84    182.03 o 
  -4   1  17     1293.19     1359.73    244.31 o 
  -3   1  17       95.42       55.15    171.42 o 
  -2   1  17      241.52      177.09    178.56 o 
  -1   1  17     1470.49     1387.47    245.29 o 
   0   1  17     1590.51     1545.47    255.12 o 
   1   1  17       64.44      125.50    182.30 o 
   2   1  17      415.22      527.17    207.36 o 
   3   1  17     1933.71     2039.55    286.67 o 
   4   1  17      164.17      347.56    218.04 o 
   5   1  17     1272.82     1096.52    361.52 o 
   6   1  17      630.18      576.17    313.31 o 
   7   1  17     1257.43      857.50    436.73 o 
   8   1  17       14.57      229.83    292.64 o 
   9   1  17      326.63      319.83    333.26 o 
  10   1  17        2.22      -74.65    327.94 o 
 -15   2  17     1047.76      812.35    730.74 o 
 -14   2  17       34.05      -67.49    245.49 o 
 -13   2  17     2204.84     2403.53    428.64 o 
 -12   2  17      182.90      224.13    257.54 o 
 -11   2  17     1679.68     1609.21    426.19 o 
 -10   2  17      555.53      426.19    260.01 o 
  -9   2  17     1705.07     2025.87    348.54 o 
  -8   2  17     4012.79     3629.81    437.45 o 
  -7   2  17     1540.87     1435.85    305.07 o 
  -6   2  17     4664.73     4845.85    544.75 o 
  -5   2  17      710.88      685.35    237.94 o 
  -4   2  17     3344.67     2971.50    374.13 o 
  -3   2  17      101.65       78.32    172.40 o 
  -2   2  17     4455.80     4489.42    395.38 o 
  -1   2  17     1475.38     1426.10    250.25 o 
   0   2  17     1900.52     1847.25    284.44 o 
   1   2  17      413.93      310.34    176.87 o 
   2   2  17     3800.60     3551.68    370.20 o 
   3   2  17     1719.50     1597.77    266.91 o 
   4   2  17     1041.90      926.48    290.93 o 
   5   2  17     1359.22     1121.06    311.46 o 
   6   2  17        1.96       64.24    229.83 o 
   7   2  17     3380.83     3585.43    481.17 o 
   8   2  17       40.12      -98.13    284.02 o 
   9   2  17     1284.51     1414.35    576.07 o 
  10   2  17      104.75      266.15    359.43 o 
 -15   3  17       69.71      -66.29    218.88 o 
 -14   3  17     2455.08     1397.02    805.09 o 
 -13   3  17      148.12       41.27    229.21 o 
 -12   3  17     3692.30     3808.66    520.45 o 
 -11   3  17     1169.93     1074.28    309.16 o 
 -10   3  17     1285.62     1634.17    354.92 o 
  -9   3  17     2016.64     5941.18   3068.44 o 
  -8   3  17     3434.54     3977.05    483.07 o 
  -7   3  17     3750.38     4049.04    463.46 o 
  -6   3  17       86.53      203.96    200.59 o 
  -5   3  17     8192.89     8621.64    623.06 o 
  -4   3  17       45.07      151.91    204.63 o 
  -3   3  17     9492.95     9436.71    657.50 o 
  -2   3  17        0.51      -61.57    150.56 o 
  -1   3  17     5714.90     5344.04    514.99 o 
   0   3  17     1403.56     1461.20    263.26 o 
   1   3  17     5706.96     5326.12    441.98 o 
   2   3  17     1888.53     1902.70    289.23 o 
   3   3  17     2106.65     2451.14    399.68 o 
   4   3  17     4937.49     5157.10    553.88 o 
   5   3  17     1662.54     1578.10    351.05 o 
   6   3  17      962.52     1210.79    331.39 o 
   7   3  17      460.88      288.04    267.84 o 
   8   3  17     1854.46     2364.37    895.75 o 
   9   3  17        2.87      130.33    260.35 o 
 -14   4  17      402.85      433.47    315.00 o 
 -13   4  17       25.80      111.25    239.31 o 
 -12   4  17      367.35      407.72    285.42 o 
 -11   4  17       71.13      206.36    260.25 o 
 -10   4  17     1814.33     1813.14    378.17 o 
  -9   4  17      202.20      171.01    278.27 o 
  -8   4  17     3541.82     3503.26    466.71 o 
  -7   4  17      458.27      441.12    268.00 o 
  -6   4  17      692.95      825.93    269.38 o 
  -5   4  17     1679.08     1758.77    341.78 o 
  -4   4  17     1712.52     1759.20    335.39 o 
  -3   4  17     2593.86     2606.53    385.60 o 
  -2   4  17     1817.53     1684.27    327.58 o 
  -1   4  17     2502.01     3037.83    547.65 o 
   0   4  17     1036.24     1108.19    280.09 o 
   1   4  17     1710.73     2262.51    374.09 o 
   2   4  17       27.74      238.25    272.37 o 
   3   4  17     3041.65     3565.99    493.33 o 
   4   4  17      180.97      192.00    193.11 o 
   5   4  17     1666.56     1964.03    399.61 o 
   6   4  17       46.38        5.44    178.11 o 
   7   4  17     1818.28     1386.74    436.33 o 
   8   4  17      279.49      423.34    291.63 o 
 -13   5  17      193.73      254.34    267.63 o 
 -12   5  17      720.70      505.46    343.51 o 
 -11   5  17      324.82      395.91    280.22 o 
 -10   5  17      373.76      146.03    268.96 o 
  -9   5  17     1409.81     1172.62    324.55 o 
  -8   5  17      201.11      234.91    241.65 o 
  -7   5  17     2300.16     2595.18    419.87 o 
  -6   5  17        0.27      -41.19    223.99 o 
  -5   5  17     2810.32     3050.98    453.53 o 
  -4   5  17       24.79        2.10    250.19 o 
  -3   5  17     1686.70     1991.70    384.29 o 
  -2   5  17      593.52      496.21    267.16 o 
  -1   5  17     1347.23     1470.67    343.48 o 
   0   5  17     4389.57     4433.31    535.31 o 
   1   5  17     1138.38     1091.11    316.09 o 
   2   5  17     2900.98     2624.19    509.54 o 
   3   5  17        0.10       39.04    290.66 o 
   4   5  17     2162.04     2585.93    485.27 o 
   5   5  17       47.22      198.86    224.16 o 
   6   5  17     1087.21     1184.21    378.96 o 
   7   5  17      310.19      356.62    332.43 o 
 -11   6  17     3863.88     2595.21    705.12 o 
 -10   6  17      781.55      706.00    342.34 o 
  -9   6  17     1722.89     1595.31    394.11 o 
  -8   6  17     2238.56     2405.42    418.65 o 
  -7   6  17     2092.82     2357.47    441.91 o 
  -6   6  17     2343.75     2273.00    408.17 o 
  -5   6  17      160.28       67.23    166.12 o 
  -4   6  17     3686.35     4043.64    563.90 o 
  -3   6  17      342.77      452.16    274.02 o 
  -2   6  17     3589.98     4149.28    737.09 o 
  -1   6  17        9.65     -177.68    177.68 o 
   0   6  17     4534.55     3727.63    586.63 o 
   1   6  17     3113.32     2706.87    647.18 o 
   2   6  17     1213.58     1239.13    366.75 o 
   3   6  17     1305.20      945.56    398.13 o 
   4   6  17      672.97      924.68    431.88 o 
   5   6  17     1874.47     1640.64    768.89 o 
  -8   7  17       90.60       98.53    257.40 o 
  -7   7  17      301.60      525.22    298.57 o 
  -6   7  17       74.76        0.85    207.91 o 
  -5   7  17      426.98      445.85    267.09 o 
  -4   7  17        7.76       83.24    201.48 o 
  -3   7  17      659.22      651.48    291.34 o 
  -2   7  17      251.50      140.02    219.35 o 
  -1   7  17      497.21      294.42    281.11 o 
   0   7  17      576.69      166.31    291.31 o 
   1   7  17      199.84      329.16    323.27 o 
   2   7  17       86.87      152.39    285.03 o 
   3   7  17      108.93     -102.35    299.98 o 
 -16   0  18       49.21      348.38    484.33 o 
 -15   0  18      863.36      888.07    447.24 o 
 -14   0  18      330.91      199.22    356.18 o 
 -13   0  18        4.18      104.10    368.35 o 
 -12   0  18      723.08      943.44    435.64 o 
 -11   0  18      311.30      327.92    295.64 o 
 -10   0  18     1952.04     1827.81    499.37 o 
  -9   0  18     1604.78     1655.49    438.81 o 
  -8   0  18       99.85      269.71    343.96 o 
  -7   0  18     3946.94     4179.68    640.03 o 
  -6   0  18     4601.09     4593.76    626.56 o 
  -5   0  18      399.76      480.08    330.73 o 
  -4   0  18     1248.03     1279.02    402.25 o 
  -3   0  18       31.95      193.93    244.97 o 
  -2   0  18     4946.06     4547.21    628.42 o 
  -1   0  18     3240.71     3354.75    530.44 o 
   0   0  18     5932.43     6091.37    716.46 o 
   1   0  18       75.47     -106.89    226.08 o 
   2   0  18      115.91      132.64    272.55 o 
   3   0  18      583.77      428.25    313.86 o 
   4   0  18       36.92      189.77    276.56 o 
   5   0  18    10615.94    10574.50   1516.71 o 
   6   0  18      466.24      110.46    539.56 o 
   7   0  18       60.24      110.46    514.07 o 
   8   0  18        5.92     -259.16    641.52 o 
   9   0  18      491.18      684.01    679.76 o 
  10   0  18      516.99      365.37    722.24 o 
 -15   1  18        5.43      256.25    342.35 o 
 -14   1  18     4537.41     4204.27    870.99 o 
 -13   1  18      243.37      225.68    308.77 o 
 -12   1  18     1931.92     2539.88    502.26 o 
 -11   1  18       25.58       85.31    248.73 o 
 -10   1  18     5178.30     6100.23    555.50 o 
  -9   1  18      347.23      543.34    257.65 o 
  -8   1  18     2141.81     2491.86    369.47 o 
  -7   1  18     5147.14     5683.41    518.02 o 
  -6   1  18     6210.38     4705.77   1448.26 o 
  -5   1  18     8518.26     8805.48    533.59 o 
  -4   1  18      406.85      772.20    225.04 o 
  -3   1  18     6787.91     7130.22    486.00 o 
  -2   1  18      205.20      576.94    206.44 o 
  -1   1  18     2955.16     2605.44    795.63 o 
   0   1  18       39.50       61.63    184.05 o 
   1   1  18     9943.37     9910.57    657.07 o 
   2   1  18     2954.37     2808.19    365.15 o 
   3   1  18     5090.84     4992.08    487.04 o 
   4   1  18     2097.26     1956.02    346.08 o 
   5   1  18      989.23      949.99    346.62 o 
   6   1  18     1671.79     1161.83    463.01 o 
   7   1  18       28.19      226.94    455.06 o 
   8   1  18     2131.02     2184.14    583.10 o 
   9   1  18        0.15     -300.80    357.94 o 
  10   1  18     1555.40     1246.64    570.36 o 
 -15   2  18     2640.02     1924.10    911.30 o 
 -14   2  18      428.18      563.23    392.36 o 
 -13   2  18     2588.04     1514.40   1440.24 o 
 -12   2  18      110.56      -19.91    255.05 o 
 -11   2  18     4243.07     2744.34   1835.57 o 
 -10   2  18        4.69       28.83    237.04 o 
  -9   2  18     4575.71     5208.90    527.04 o 
  -8   2  18      627.18      817.71    268.79 o 
  -7   2  18     2162.49     2451.17    385.96 o 
  -6   2  18     3595.83     3690.17    415.96 o 
  -5   2  18     3305.19     4110.65    433.50 o 
  -4   2  18     7366.07     7440.55    580.49 o 
  -3   2  18     1487.75     1448.01    261.68 o 
  -2   2  18     5454.63     5944.90    461.82 o 
  -1   2  18       19.39       83.33    171.77 o 
   0   2  18     6534.54     6479.67    480.86 o 
   1   2  18      178.32      253.47    188.35 o 
   2   2  18     6006.08     6183.15    481.14 o 
   3   2  18     1629.79     1650.09    290.09 o 
   4   2  18     5787.59     6037.00    552.91 o 
   5   2  18     1470.80     1516.59    378.21 o 
   6   2  18     2527.54     2579.49    495.13 o 
   7   2  18     1654.17     1139.62    432.75 o 
   8   2  18      300.55      611.95    709.50 o 
   9   2  18     2458.98     1636.38    557.18 o 
 -14   3  18        0.07       50.26    232.33 o 
 -13   3  18       18.85       21.62    249.23 o 
 -12   3  18        0.20      -28.97    216.27 o 
 -11   3  18      225.39      249.61    248.62 o 
 -10   3  18       13.99      254.01    285.16 o 
  -9   3  18      295.18      242.56    287.90 o 
  -8   3  18       39.71       60.70    228.80 o 
  -7   3  18        1.57        2.84    196.35 o 
  -6   3  18      327.82      384.56    215.74 o 
  -5   3  18      117.19      126.79    201.95 o 
  -4   3  18     1444.77     1961.87    349.73 o 
  -3   3  18      407.81      420.08    223.55 o 
  -2   3  18       32.58       76.84    190.79 o 
  -1   3  18        3.44       87.62    192.49 o 
   0   3  18       24.46      114.64    190.94 o 
   1   3  18       57.02      -22.67    181.52 o 
   2   3  18      151.51       89.75    200.21 o 
   3   3  18        4.10      166.45    259.69 o 
   4   3  18      472.64      228.41    260.46 o 
   5   3  18      113.66      297.90    277.30 o 
   6   3  18      624.37      628.10    312.94 o 
   7   3  18       76.53       20.54    245.50 o 
   8   3  18       94.14      272.47    307.98 o 
   9   3  18       14.18      -18.60    325.26 o 
 -13   4  18       35.66       72.82    240.40 o 
 -12   4  18      103.43      296.18    279.08 o 
 -11   4  18      211.19      116.80    259.76 o 
 -10   4  18       27.25      -19.91    228.79 o 
  -9   4  18      383.31      630.13    276.25 o 
  -8   4  18        5.01       28.79    194.95 o 
  -7   4  18      171.41      197.34    230.90 o 
  -6   4  18      103.13      139.05    209.44 o 
  -5   4  18       46.56      140.88    202.59 o 
  -4   4  18       35.07       14.54    224.25 o 
  -3   4  18       43.44      145.26    218.66 o 
  -2   4  18      129.64        6.21    188.29 o 
  -1   4  18      610.72      865.85    311.57 o 
   0   4  18      120.81      228.38    226.75 o 
   1   4  18      156.24      361.98    247.81 o 
   2   4  18      404.23      450.13    301.03 o 
   3   4  18       94.12      357.47    280.02 o 
   4   4  18      104.37      230.27    270.12 o 
   5   4  18      128.39       73.97    231.38 o 
   6   4  18      191.19      365.66    245.75 o 
   7   4  18       13.32       43.57    225.94 o 
   8   4  18      280.82      123.13    296.01 o 
 -12   5  18      248.22      229.34    375.89 o 
 -11   5  18       10.09      -28.31    254.80 o 
 -10   5  18      547.77      326.02    265.86 o 
  -9   5  18       53.90      203.65    252.02 o 
  -8   5  18      427.28      272.44    240.26 o 
  -7   5  18      164.64      486.32    417.56 o 
  -6   5  18      116.01      -53.05    204.16 o 
  -5   5  18      126.08      269.26    239.45 o 
  -4   5  18      608.90      613.14    291.74 o 
  -3   5  18      126.75       27.90    229.12 o 
  -2   5  18       90.88       78.84    220.55 o 
  -1   5  18      589.03      683.53    275.18 o 
   0   5  18      177.06      134.96    208.07 o 
   1   5  18      313.49      417.89    262.96 o 
   2   5  18       11.42      100.21    227.36 o 
   3   5  18       37.81       38.06    290.43 o 
   4   5  18       58.99      125.61    224.64 o 
   5   5  18      219.22      151.82    231.58 o 
   6   5  18       46.17       51.49    268.31 o 
 -10   6  18      101.92       48.75    252.93 o 
  -9   6  18      258.22      338.78    302.58 o 
  -8   6  18      128.79       53.91    224.82 o 
  -7   6  18       60.23      321.87    246.28 o 
  -6   6  18      612.76      383.93    264.16 o 
  -5   6  18      270.16      383.65    248.03 o 
  -4   6  18      120.78       69.98    197.02 o 
  -3   6  18      228.04       71.86    187.62 o 
  -2   6  18      275.03      310.26    228.12 o 
  -1   6  18        9.36      271.36    225.32 o 
   0   6  18      451.18      154.77    272.59 o 
   1   6  18       67.77      111.20    223.83 o 
   2   6  18      165.25      156.75    233.11 o 
   3   6  18       51.91      -42.94    245.20 o 
   4   6  18      376.39      558.85    328.46 o 
  -7   7  18      594.38      697.10    411.14 o 
  -6   7  18     1405.60     1166.71    364.34 o 
  -5   7  18     1590.04     1502.39    459.91 o 
  -4   7  18      951.32      845.69    284.81 o 
  -3   7  18     2718.21     2681.11    455.25 o 
  -2   7  18      338.97      205.90    258.67 o 
  -1   7  18     2894.90     2100.87    530.51 o 
   0   7  18       30.41       94.03    269.48 o 
   1   7  18     1964.72     1062.36    422.53 o 
 -15   1  19      183.33      226.53    385.78 o 
 -14   1  19      229.57      277.23    339.96 o 
 -13   1  19      150.67      173.09    318.31 o 
 -12   1  19      510.11      616.48    349.49 o 
 -11   1  19        0.02      100.60    284.88 o 
 -10   1  19      524.37      382.66    303.56 o 
  -9   1  19      123.30       59.56    236.77 o 
  -8   1  19       68.51      152.31    233.05 o 
  -7   1  19       10.18      -76.66    206.80 o 
  -6   1  19      346.92      339.48    221.01 o 
  -5   1  19      150.39      191.50    231.18 o 
  -4   1  19      179.81      252.23    234.95 o 
  -3   1  19        1.84      -41.86    184.10 o 
  -2   1  19      472.74      670.89    233.07 o 
  -1   1  19       10.24      -69.79    187.03 o 
   0   1  19      213.78      357.54    209.79 o 
   1   1  19       53.00      137.85    208.61 o 
   2   1  19        2.80      111.11    215.02 o 
   3   1  19       70.60      -52.95    186.41 o 
   4   1  19        2.18      154.76    281.05 o 
   5   1  19      545.78      546.65    368.55 o 
   6   1  19        3.63      -19.88    462.91 o 
   7   1  19        6.19     -128.45    345.33 o 
   8   1  19       56.86      132.70    419.28 o 
   9   1  19       43.84     -125.49    468.35 o 
 -15   2  19      147.57      -33.05    236.50 o 
 -14   2  19      136.16       42.48    397.66 o 
 -13   2  19      728.40      923.50    429.21 o 
 -12   2  19      325.78      481.96    327.99 o 
 -11   2  19     3123.94     2482.03    635.03 o 
 -10   2  19      162.43      105.90    266.12 o 
  -9   2  19     2650.28     3415.29    463.56 o 
  -8   2  19      141.36      141.31    230.67 o 
  -7   2  19     1780.48     1968.65    356.48 o 
  -6   2  19      818.25     1257.95    300.37 o 
  -5   2  19     3051.65     3534.05    441.79 o 
  -4   2  19     1501.81     2039.70    359.52 o 
  -3   2  19     1426.06     1637.06    332.51 o 
  -2   2  19     4479.31     4772.93    435.30 o 
  -1   2  19     2663.86     2806.68    345.77 o 
   0   2  19     3945.62     3764.24    391.61 o 
   1   2  19       15.29       16.34    198.59 o 
   2   2  19     1682.70     1598.75    294.47 o 
   3   2  19      537.06      444.94    319.02 o 
   4   2  19     5389.56     5119.29    635.26 o 
   5   2  19       71.70       86.35    318.85 o 
   6   2  19     1275.41     1000.44    408.42 o 
   7   2  19      452.63      445.03    404.38 o 
   8   2  19      562.72      399.86    377.09 o 
 -14   3  19     1460.60     1248.47    414.87 o 
 -13   3  19      566.81      729.25    364.76 o 
 -12   3  19     2871.45     2833.61    453.68 o 
 -11   3  19      655.37      685.29    297.90 o 
 -10   3  19     2727.83     3052.88    485.23 o 
  -9   3  19        8.57      -15.54    240.77 o 
  -8   3  19     6097.38     6866.90    718.44 o 
  -7   3  19        4.32     -113.66    229.37 o 
  -6   3  19     4006.47     3623.02    435.90 o 
  -5   3  19     3844.54     4266.65    591.03 o 
  -4   3  19     7811.05     8459.71    767.49 o 
  -3   3  19      907.76     1154.73    310.81 o 
  -2   3  19      730.58      768.32    287.23 o 
  -1   3  19     5714.59     5434.47    542.58 o 
   0   3  19      989.48     1137.92    286.57 o 
   1   3  19     7644.04     7875.75    617.18 o 
   2   3  19       37.38      266.27    298.07 o 
   3   3  19     5489.33     4757.93   1165.22 o 
   4   3  19      188.18       92.35    225.74 o 
   5   3  19     3555.00     2539.64    565.05 o 
   6   3  19     1127.77      925.75    334.59 o 
   7   3  19     2364.55     2489.70    498.81 o 
   8   3  19     1397.94      978.34    496.25 o 
 -13   4  19      154.23      -43.70    245.24 o 
 -12   4  19      387.77       79.90    280.92 o 
 -11   4  19      462.88      456.46    254.80 o 
 -10   4  19       35.26      -35.12    279.61 o 
  -9   4  19      760.77      798.12    278.29 o 
  -8   4  19      222.60      103.99    227.89 o 
  -7   4  19      684.24      902.94    293.44 o 
  -6   4  19      336.86      270.58    269.31 o 
  -5   4  19     1406.09     1474.27    378.70 o 
  -4   4  19      157.16      306.42    266.04 o 
  -3   4  19      180.48      159.30    229.94 o 
  -2   4  19      771.90      653.59    285.63 o 
  -1   4  19      234.09      225.65    228.26 o 
   0   4  19     1038.29     1047.07    302.11 o 
   1   4  19       45.48      158.08    239.48 o 
   2   4  19      570.05      610.42    330.81 o 
   3   4  19        0.56      211.50    291.58 o 
   4   4  19      589.43     1033.20    360.06 o 
   5   4  19       30.33      156.18    285.15 o 
   6   4  19      262.19      380.82    281.63 o 
   7   4  19     1676.86     1188.04    433.99 o 
 -11   5  19        6.20      -42.94    244.96 o 
 -10   5  19     1002.66      708.24    301.40 o 
  -9   5  19       38.02      123.18    216.30 o 
  -8   5  19      883.49     1008.36    332.20 o 
  -7   5  19       74.52      -53.62    224.66 o 
  -6   5  19      998.73     1236.28    330.52 o 
  -5   5  19     2389.82     1983.85    380.96 o 
  -4   5  19     2869.32     2999.06    472.92 o 
  -3   5  19      676.33      865.38    315.83 o 
  -2   5  19      262.65      356.04    263.71 o 
  -1   5  19     2678.36     2783.70    448.58 o 
   0   5  19        0.19       -7.61    213.47 o 
   1   5  19      175.42      444.91    289.66 o 
   2   5  19       59.40      245.27    236.96 o 
   3   5  19     1336.04     1123.57    406.59 o 
   4   5  19      153.94      122.89    294.43 o 
   5   5  19     1448.39     1168.18    380.76 o 
  -9   6  19     2625.39     2131.52    736.83 o 
  -8   6  19      501.67      359.00    304.61 o 
  -7   6  19     3804.58     3799.42    641.43 o 
  -6   6  19      635.30      509.98    326.19 o 
  -5   6  19     1666.01     1708.69    422.51 o 
  -4   6  19     2374.95     1971.08    364.05 o 
  -3   6  19     1859.76     1652.91    364.57 o 
  -2   6  19     5394.73     4707.16    576.47 o 
  -1   6  19      113.97      123.62    248.75 o 
   0   6  19     2090.27     1205.11    406.63 o 
   1   6  19      126.48      219.11    372.09 o 
   2   6  19     2890.50     1927.36    901.90 o 
   3   6  19      105.96      -48.75    275.03 o 
  -4   7  19       51.42       76.93    228.90 o 
  -3   7  19      445.89      420.99    261.50 o 
  -2   7  19        1.90      -53.14    252.52 o 
 -15   0  20      266.35       80.72    896.43 o 
 -14   0  20       90.98      -63.73    756.23 o 
 -13   0  20       59.77      -42.48    628.78 o 
 -12   0  20      998.64     1304.29    892.18 o 
 -11   0  20       84.57      344.13    599.04 o 
 -10   0  20     1060.88     1368.01    828.46 o 
  -9   0  20      623.06     1236.31    764.73 o 
  -8   0  20      364.89      412.10    650.02 o 
  -7   0  20      440.01      263.41    539.56 o 
  -6   0  20      176.39       98.62    418.43 o 
  -5   0  20      387.07      574.25    406.32 o 
  -4   0  20      162.78      413.41    337.71 o 
  -3   0  20     1045.35      601.93    350.83 o 
  -2   0  20      855.00      839.31    397.36 o 
  -1   0  20     1788.61     1877.86    489.94 o 
   0   0  20       65.08      251.76    295.77 o 
   1   0  20       10.16     -127.69    258.41 o 
   2   0  20      918.57      855.79    378.95 o 
   3   0  20      817.47      762.99    410.56 o 
   4   0  20        0.93       30.62    344.61 o 
   5   0  20      442.48      921.92    743.49 o 
   6   0  20     1443.22     1593.19    730.74 o 
   7   0  20       97.06      280.40    637.27 o 
   8   0  20      468.15       63.73    594.79 o 
 -14   1  20      475.72      734.93    344.93 o 
 -13   1  20     2418.63     2350.07    717.84 o 
 -12   1  20      824.20     1350.93    443.41 o 
 -11   1  20     1095.21     1587.16    441.30 o 
 -10   1  20     2978.83     2800.93    520.44 o 
  -9   1  20     1353.46     1272.80    404.97 o 
  -8   1  20     4014.49     3776.37    532.93 o 
  -7   1  20      587.14      599.50    343.00 o 
  -6   1  20     3816.98     2535.54   1251.92 o 
  -5   1  20        8.30       52.82    297.39 o 
  -4   1  20     2732.45     3259.38    415.37 o 
  -3   1  20      689.30      593.90    249.84 o 
  -2   1  20     6186.13     6408.92    563.90 o 
  -1   1  20      966.64      756.49    259.29 o 
   0   1  20     1385.69     1175.30    288.85 o 
   1   1  20     5749.77     5530.16    535.51 o 
   2   1  20      556.09      580.15    253.30 o 
   3   1  20     3916.49     4007.29    484.98 o 
   4   1  20       15.51       14.73    318.96 o 
   5   1  20     1504.21     2007.10    486.17 o 
   6   1  20      170.01      -33.39    421.59 o 
   7   1  20     1935.15     1589.77    594.92 o 
   8   1  20      376.74      451.95    484.87 o 
 -14   2  20      812.96      807.78    537.43 o 
 -13   2  20      599.13      751.42    373.71 o 
 -12   2  20     1288.56     1117.21    396.47 o 
 -11   2  20     2418.60     2231.39    441.75 o 
 -10   2  20      744.32      767.13    346.72 o 
  -9   2  20     4930.74     5799.67    664.87 o 
  -8   2  20      508.11      630.95    298.86 o 
  -7   2  20     4899.22     5376.06    538.84 o 
  -6   2  20       32.89      359.33    291.37 o 
  -5   2  20     8745.36     8858.93    677.60 o 
  -4   2  20      267.10      562.30    276.33 o 
  -3   2  20     3238.75     3754.10    476.39 o 
  -2   2  20     3945.09     4521.21    592.63 o 
  -1   2  20     5940.56     5588.46    531.96 o 
   0   2  20     4161.60     4343.55    499.76 o 
   1   2  20      752.03      983.39    289.99 o 
   2   2  20     3255.73     3360.23    446.84 o 
   3   2  20      176.26      293.81    319.07 o 
   4   2  20     3629.57     3817.67    632.87 o 
   5   2  20      131.26      248.05    348.36 o 
   6   2  20     5122.43     4846.83    867.91 o 
   7   2  20      357.82      295.60    364.98 o 
   8   2  20     1150.21     1387.64    732.87 o 
 -13   3  20       39.64       92.88    305.57 o 
 -12   3  20       53.45      -72.97    237.42 o 
 -11   3  20      311.83      326.97    306.97 o 
 -10   3  20       24.00       41.36    306.46 o 
  -9   3  20       61.91      409.50    296.99 o 
  -8   3  20       38.07       12.77    236.79 o 
  -7   3  20      191.22       75.99    229.02 o 
  -6   3  20      590.12      591.20    308.03 o 
  -5   3  20      481.36      530.35    280.57 o 
  -4   3  20        8.14       11.47    220.22 o 
  -3   3  20       73.32      171.53    234.39 o 
  -2   3  20      557.82      523.36    260.39 o 
  -1   3  20        2.17      -82.82    218.50 o 
   0   3  20      493.54      463.14    252.94 o 
   1   3  20       94.10      207.92    196.21 o 
   2   3  20      249.08      253.57    296.46 o 
   3   3  20      176.41      285.07    335.47 o 
   4   3  20      191.50      452.83    307.33 o 
   5   3  20        0.35      111.71    316.32 o 
   6   3  20      243.97      181.64    312.92 o 
   7   3  20       38.70     -295.56    311.30 o 
 -12   4  20        3.58      -50.26    293.11 o 
 -11   4  20      238.76      188.85    273.22 o 
 -10   4  20       16.16      -15.96    250.65 o 
  -9   4  20      246.00      159.88    272.20 o 
  -8   4  20      118.34      281.66    239.88 o 
  -7   4  20      212.53      136.74    237.69 o 
  -6   4  20      268.19      349.96    244.72 o 
  -5   4  20       94.99      225.24    266.32 o 
  -4   4  20       77.52        7.02    223.51 o 
  -3   4  20       39.84      307.88    412.65 o 
  -2   4  20       42.36      -18.27    222.63 o 
  -1   4  20       84.37      151.39    234.81 o 
   0   4  20        3.63      -62.48    218.09 o 
   1   4  20       50.60     -215.52    265.59 o 
   2   4  20        0.94     -201.24    267.18 o 
   3   4  20       28.86      313.85    292.27 o 
   4   4  20       18.92      105.14    238.96 o 
   5   4  20        4.62      194.98    258.72 o 
   6   4  20       73.54      -23.42    322.33 o 
 -11   5  20       26.38      -11.32    232.53 o 
 -10   5  20      467.13      394.47    258.31 o 
  -9   5  20      404.80      324.08    299.57 o 
  -8   5  20      798.71      812.87    297.53 o 
  -7   5  20        8.34     -100.20    226.01 o 
  -6   5  20      356.59      415.98    253.58 o 
  -5   5  20     1056.86      799.36    300.81 o 
  -4   5  20      318.81      559.60    415.44 o 
  -3   5  20      960.66      872.93    315.20 o 
  -2   5  20        4.56      199.12    282.60 o 
  -1   5  20      167.33      244.81    252.37 o 
   0   5  20       25.02      -86.38    253.58 o 
   1   5  20      130.85      211.33    236.64 o 
   2   5  20      133.11       54.73    273.99 o 
   3   5  20      204.38      581.18    379.15 o 
   4   5  20      164.52      337.31    323.88 o 
  -8   6  20        2.98       98.35    237.35 o 
  -7   6  20      110.52      154.30    274.82 o 
  -6   6  20       19.75      121.73    255.26 o 
  -5   6  20      197.97      305.21    270.65 o 
  -4   6  20       43.89      255.30    263.75 o 
  -3   6  20     1477.66     1190.96    317.87 o 
  -2   6  20      101.48      141.32    252.89 o 
  -1   6  20       91.48      302.00    289.23 o 
   0   6  20        0.51      -55.90    215.99 o 
   1   6  20      590.15      521.50    346.23 o 
 -14   1  21      372.11      468.83    708.40 o 
 -13   1  21        0.78        9.28    551.04 o 
 -12   1  21      749.58      974.84    634.77 o 
 -11   1  21      181.04      270.87    456.57 o 
 -10   1  21      670.95      834.42    558.53 o 
  -9   1  21       78.92       60.91    441.49 o 
  -8   1  21      709.84     2178.72   1075.30 o 
  -7   1  21      483.06      279.00    332.23 o 
  -6   1  21       36.71      -21.97    291.94 o 
  -5   1  21     1491.29     2076.79    433.83 o 
  -4   1  21       35.71      139.28    269.09 o 
  -3   1  21     1476.52     2036.89    365.43 o 
  -2   1  21      539.57      772.35    295.44 o 
  -1   1  21      174.86      283.30    259.39 o 
   0   1  21      217.76      155.36    227.31 o 
   1   1  21      231.76      292.71    272.54 o 
   2   1  21      189.88      367.03    280.22 o 
   3   1  21      610.46      684.55    354.55 o 
   4   1  21      595.22      622.07    374.37 o 
   5   1  21      461.96      315.60    499.37 o 
   6   1  21      281.00      539.33    561.75 o 
   7   1  21        0.81      294.38    515.45 o 
 -13   2  21      133.54      158.70    293.29 o 
 -12   2  21     2217.07     2669.47    690.14 o 
 -11   2  21      657.25      736.12    381.61 o 
 -10   2  21     1035.94      979.17    351.12 o 
  -9   2  21      996.08     1017.52    328.15 o 
  -8   2  21      776.93      858.33    305.44 o 
  -7   2  21     1005.80     1238.05    334.25 o 
  -6   2  21      186.00      197.12    325.33 o 
  -5   2  21     1347.93     1260.19    402.00 o 
  -4   2  21       78.87       72.12    284.19 o 
  -3   2  21     6154.92     5742.78    662.21 o 
  -2   2  21       60.01      397.21    284.26 o 
  -1   2  21     1567.08     1492.95    342.31 o 
   0   2  21      422.88      447.97    275.13 o 
   1   2  21      533.83      330.01    273.19 o 
   2   2  21      774.99      769.26    297.13 o 
   3   2  21      558.11      490.66    361.96 o 
   4   2  21     2322.90     2270.08    524.72 o 
   5   2  21      205.41      274.83    438.38 o 
   6   2  21      867.22     1080.44    571.53 o 
   7   2  21        8.85      157.66    450.46 o 
 -13   3  21     1230.69     1096.43    398.42 o 
 -12   3  21      653.67      572.25    352.21 o 
 -11   3  21     1411.21     1695.86    412.72 o 
 -10   3  21      657.51      996.97    375.08 o 
  -9   3  21     1139.28     1068.59    351.48 o 
  -8   3  21     3387.56     3381.20    492.58 o 
  -7   3  21     2398.78     2271.81    434.69 o 
  -6   3  21     4989.90     4861.51    550.87 o 
  -5   3  21       19.73       35.08    215.67 o 
  -4   3  21     4390.94     5555.21    634.77 o 
  -3   3  21       12.83       93.99    241.52 o 
  -2   3  21     4783.66     4977.17    561.76 o 
  -1   3  21     1176.63     1246.43    329.84 o 
   0   3  21     3407.48     3522.02    497.69 o 
   1   3  21     1095.17     1043.90    371.82 o 
   2   3  21     1531.56     1349.11    407.69 o 
   3   3  21     2200.04     2593.32    555.49 o 
   4   3  21      486.02      534.77    354.49 o 
   5   3  21     1494.13     1840.82    493.15 o 
   6   3  21       41.92     -129.48    312.16 o 
 -11   4  21      199.31      321.96    308.52 o 
 -10   4  21     1008.23     1230.61    361.92 o 
  -9   4  21        2.88      413.55    271.80 o 
  -8   4  21     1132.19     1143.32    360.35 o 
  -7   4  21     1059.52      976.49    342.17 o 
  -6   4  21     2439.74     2197.00    490.33 o 
  -5   4  21       34.15      255.00    281.16 o 
  -4   4  21      544.77      545.72    316.94 o 
  -3   4  21     1927.64     1837.23    398.61 o 
  -2   4  21      304.97      435.31    280.04 o 
  -1   4  21     1649.35     1619.31    370.93 o 
   0   4  21       38.20       16.16    221.13 o 
   1   4  21     1902.87     1489.56    437.57 o 
   2   4  21        8.36       17.78    327.15 o 
   3   4  21     2051.19     1504.61    471.23 o 
   4   4  21      615.86      454.17    374.60 o 
   5   4  21      201.11      274.34    330.96 o 
 -10   5  21       62.10      210.62    291.51 o 
  -9   5  21      638.95      459.19    337.27 o 
  -8   5  21      107.12      -57.85    224.33 o 
  -7   5  21      799.07      913.21    338.10 o 
  -6   5  21      656.03     1106.48    516.26 o 
  -5   5  21       39.83       32.67    208.74 o 
  -4   5  21     1775.97     1743.31    358.44 o 
  -3   5  21       11.72      165.75    257.89 o 
  -2   5  21      277.90      288.93    248.94 o 
  -1   5  21      408.41      412.27    255.48 o 
   0   5  21     1837.76     1633.52    427.05 o 
   1   5  21      460.06      458.17    335.07 o 
   2   5  21      961.67      945.00    528.48 o 
   3   5  21      300.15      -68.28    323.08 o 
  -6   6  21       74.23       -5.41    217.05 o 
  -5   6  21     1122.93     1099.06    351.75 o 
  -4   6  21      146.09       53.49    275.28 o 
  -3   6  21     1522.28     1324.31    377.03 o 
  -2   6  21      260.50       61.47    319.61 o 
  -1   6  21      881.72      467.82    373.41 o 
 -13   0  22     2300.69     2655.31   1087.61 o 
 -12   0  22      603.21      994.15    819.96 o 
 -11   0  22      995.48      960.16    713.75 o 
 -10   0  22     1312.28      739.24    760.48 o 
  -8   0  22     1238.87     1419.00    930.42 o 
  -7   0  22     1848.77     1559.20    972.90 o 
  -6   0  22     6893.97     8157.11   1508.22 o 
  -5   0  22      437.01      462.59    364.41 o 
  -4   0  22     6066.23     6137.32    828.75 o 
  -3   0  22      282.74      274.31    325.11 o 
  -2   0  22     2461.94     3765.33    691.06 o 
  -1   0  22      751.52      707.49    419.00 o 
   0   0  22     1590.55     1668.23    551.04 o 
   1   0  22     1848.64     1947.78    551.56 o 
   2   0  22     1489.12     1635.79    509.16 o 
   3   0  22     3355.59     3192.06    661.88 o 
   4   0  22      624.88      671.26    696.75 o 
   5   0  22     4073.76     4290.98   1147.09 o 
   6   0  22      743.39      501.32    718.00 o 
 -13   1  22     1486.78     1516.68    714.54 o 
 -12   1  22        7.10      147.61    542.90 o 
 -11   1  22     1385.35     2007.61    737.96 o 
 -10   1  22        3.43       98.79    452.45 o 
  -9   1  22     1166.20     1258.00    625.26 o 
  -8   1  22      317.56      942.59    463.50 o 
  -7   1  22     2562.78     3033.14    536.62 o 
  -6   1  22      476.40      194.33    276.64 o 
  -5   1  22     1416.13     1926.03    451.35 o 
  -4   1  22     1593.08     1958.79    424.25 o 
  -3   1  22     1177.39     1610.73    385.03 o 
  -2   1  22     3189.44     3490.54    480.65 o 
  -1   1  22      206.62      231.01    252.71 o 
   0   1  22     2650.43     2990.10    437.82 o 
   1   1  22        0.26      255.19    261.90 o 
   2   1  22     2738.98     2665.39    429.56 o 
   3   1  22       81.13       75.07    311.55 o 
   4   1  22     2272.84     2392.51    507.51 o 
   5   1  22      712.04      522.19    521.62 o 
   6   1  22      349.64      352.44    564.24 o 
 -13   2  22        2.98      446.34    620.79 o 
 -12   2  22     1014.92     1186.56    693.90 o 
 -11   2  22      276.98      289.32    532.68 o 
 -10   2  22     1694.01      750.06    525.18 o 
  -9   2  22     1267.33     1565.73    505.12 o 
  -8   2  22     1456.79     1786.51    445.23 o 
  -7   2  22      752.94     1125.53    391.75 o 
  -6   2  22      835.29      600.21    360.02 o 
  -5   2  22     3608.57     4007.79    616.25 o 
  -4   2  22       41.63       53.60    306.75 o 
  -3   2  22     5390.28     4873.79    620.34 o 
  -2   2  22       73.69      174.22    291.46 o 
  -1   2  22     2082.36     2141.81    502.58 o 
   0   2  22      390.78      325.39    248.34 o 
   1   2  22     1788.40     1329.71    339.14 o 
   2   2  22      451.35      645.16    479.23 o 
   3   2  22      988.37      924.46    408.82 o 
   4   2  22      993.90      808.74    411.49 o 
   5   2  22      382.66      468.06    410.85 o 
 -12   3  22      781.40      589.40    351.26 o 
 -11   3  22      156.15       95.96    373.09 o 
 -10   3  22      194.98      124.63    301.79 o 
  -9   3  22      966.93     1171.57    355.44 o 
  -8   3  22       60.74      186.02    288.81 o 
  -7   3  22      498.16      557.08    300.95 o 
  -6   3  22       29.71       57.64    235.18 o 
  -5   3  22      561.84      618.35    311.48 o 
  -4   3  22      149.75      -98.64    247.44 o 
  -3   3  22     1803.01     1498.03    443.14 o 
  -2   3  22       96.37       55.46    284.98 o 
  -1   3  22       66.93      -54.83    278.38 o 
   0   3  22      210.51      505.16    285.57 o 
   1   3  22       76.07      488.58    429.48 o 
   2   3  22      539.19      520.34    435.63 o 
   3   3  22        9.52     -172.25    362.93 o 
   4   3  22      180.57       15.11    356.12 o 
   5   3  22       40.11      282.63    651.42 o 
 -10   4  22       87.61      202.60    274.51 o 
  -9   4  22      470.94      678.24    317.02 o 
  -8   4  22       94.53      145.29    292.77 o 
  -7   4  22        1.21       21.70    237.15 o 
  -6   4  22      242.37      295.85    289.89 o 
  -5   4  22      341.36      343.41    264.36 o 
  -4   4  22        1.42      -49.58    242.61 o 
  -3   4  22       61.34      224.17    280.22 o 
  -2   4  22       11.05       48.54    246.40 o 
  -1   4  22       26.15       54.33    255.92 o 
   0   4  22      375.84      496.47    337.82 o 
   1   4  22        1.98     -100.02    284.19 o 
   2   4  22       79.65      205.81    415.49 o 
   3   4  22       16.52       15.18    348.56 o 
  -8   5  22      432.09      294.33    265.95 o 
  -7   5  22      135.53      255.65    284.81 o 
  -6   5  22      128.63      294.87    281.20 o 
  -5   5  22      589.99      768.45    348.80 o 
  -4   5  22      119.57      164.82    300.50 o 
  -3   5  22      273.29     1483.77   1218.15 o 
  -2   5  22       39.52     -172.07    251.23 o 
  -1   5  22      672.01      687.68    409.48 o 
   0   5  22       10.96      134.06    322.71 o 
   1   5  22      498.99      358.02    299.13 o 
 -12   1  23     1359.69     1367.18    725.84 o 
 -11   1  23       55.07       16.77    546.13 o 
 -10   1  23      877.22     1393.76    699.78 o 
  -9   1  23      307.41      138.79    507.03 o 
  -8   1  23     1759.90     2033.89    718.70 o 
  -7   1  23     1120.84     1265.96    431.39 o 
  -6   1  23      857.16      632.43    402.25 o 
  -5   1  23      613.79     1284.90    402.89 o 
  -4   1  23      475.71      278.30    338.48 o 
  -3   1  23     1681.00     1865.39    433.81 o 
  -2   1  23      134.10      541.16    309.10 o 
  -1   1  23     1791.05     1424.61    417.82 o 
   0   1  23       27.92      111.71    258.37 o 
   1   1  23     1032.38     1127.51    353.97 o 
   2   1  23      105.70      -73.04    276.29 o 
   3   1  23     1309.48     1585.06    471.58 o 
   4   1  23      408.12      697.70    400.11 o 
   5   1  23      105.83      -13.90    484.32 o 
 -12   2  23      340.01      254.29    614.28 o 
 -11   2  23       57.55      -91.77    532.27 o 
 -10   2  23      432.47      393.73    544.34 o 
  -9   2  23        3.37       37.52    425.55 o 
  -8   2  23      588.43      949.07    442.26 o 
  -7   2  23       21.93      228.60    354.38 o 
  -6   2  23      473.07      764.57    382.24 o 
  -5   2  23      182.36      133.16    394.18 o 
  -4   2  23      819.12      951.49    340.17 o 
  -3   2  23      842.60      578.12    332.07 o 
  -2   2  23       18.74      172.80    285.69 o 
  -1   2  23      249.16      633.46    355.82 o 
   0   2  23      414.64      719.56    328.05 o 
   1   2  23     1064.40     1027.03    359.25 o 
   2   2  23       68.83      300.41    380.03 o 
   3   2  23      566.11      664.98    400.13 o 
   4   2  23       65.65       81.28    405.74 o 
 -11   3  23      149.83      190.43    372.61 o 
 -10   3  23       35.68       60.19    343.61 o 
  -9   3  23     1489.23     1572.82    532.74 o 
  -8   3  23      258.05      847.86    452.48 o 
  -7   3  23      869.42      979.50    429.43 o 
  -6   3  23      719.23      454.90    364.17 o 
  -5   3  23     1083.40     1234.55    437.42 o 
  -4   3  23      350.87      505.75    356.20 o 
  -3   3  23      474.48      583.32    448.19 o 
  -2   3  23      852.55     1057.64    383.24 o 
  -1   3  23       31.23      288.93    306.47 o 
   0   3  23     1773.74     2361.17    516.38 o 
   1   3  23       48.21     -250.46    324.84 o 
   2   3  23     1654.03     2069.16    622.92 o 
   3   3  23        1.88      293.24    528.09 o 
  -9   4  23     1000.19     1079.09    373.77 o 
  -8   4  23     1254.13      949.33    333.03 o 
  -7   4  23     1439.02     1598.85    417.51 o 
  -6   4  23     1282.05     1695.90    432.36 o 
  -5   4  23        3.04      127.50    306.11 o 
  -4   4  23     4122.26     4205.34    774.91 o 
  -3   4  23        4.54      -95.51    260.98 o 
  -2   4  23     3039.35     3853.98    597.07 o 
  -1   4  23      226.40      109.70    323.61 o 
   0   4  23     2074.43     4116.73   1595.31 o 
   1   4  23      783.94      493.47    527.09 o 
   2   4  23      984.06      957.13    589.69 o 
  -6   5  23      170.87       94.53    286.12 o 
  -5   5  23     1346.96     1398.07    416.37 o 
  -4   5  23       17.90      -54.88    286.58 o 
  -3   5  23     2300.43     2101.40    470.71 o 
  -2   5  23      231.84      140.36    293.78 o 
 -11   0  24     3209.83     4775.31   1431.74 o 
 -10   0  24       34.90       63.73    849.70 o 
  -9   0  24     8557.35    11381.71   2111.50 o 
  -8   0  24     2431.20     2383.40   1181.08 o 
  -7   0  24     2285.17     4715.83   1249.06 o 
  -6   0  24     2753.06     4104.04   1096.11 o 
  -5   0  24     2106.33     2693.54    904.93 o 
  -4   0  24     6670.50     6611.30    865.82 o 
  -3   0  24      686.98     1078.16    423.60 o 
  -2   0  24     3755.78     4311.04    752.25 o 
  -1   0  24      113.58     -146.91    336.93 o 
   0   0  24     5093.49     4666.18    795.01 o 
   1   0  24       97.54      417.80    385.30 o 
   2   0  24     5844.96     6223.65    906.04 o 
   3   0  24     2740.89     2676.55    989.90 o 
   4   0  24       87.53      106.21    620.28 o 
 -11   1  24       89.21      392.29    651.88 o 
 -10   1  24      724.51      873.57    625.93 o 
  -9   1  24      445.13      838.08    646.51 o 
  -8   1  24     1758.45     1888.90    625.07 o 
  -7   1  24     1497.33      809.63    524.69 o 
  -6   1  24       85.68      139.82    323.04 o 
  -5   1  24     1353.38     1563.55    471.79 o 
  -4   1  24      108.32      172.07    298.23 o 
  -3   1  24      954.25     1020.73    356.00 o 
  -2   1  24        2.53       -3.04    280.76 o 
  -1   1  24     2989.18     2745.69    756.99 o 
   0   1  24      717.43      708.56    307.69 o 
   1   1  24      884.47      834.94    341.92 o 
   2   1  24      538.44      498.02    383.94 o 
   3   1  24      295.72      514.97    429.68 o 
 -11   2  24       94.78       67.36    567.26 o 
 -10   2  24      247.06      298.04    585.42 o 
  -9   2  24        8.43      -11.73    486.88 o 
  -8   2  24      110.93      176.24    580.74 o 
  -7   2  24       72.48      411.03    448.80 o 
  -6   2  24      923.20     1063.90    441.93 o 
  -5   2  24      102.71       42.53    291.54 o 
  -4   2  24       93.26      205.28    314.01 o 
  -3   2  24      323.35      343.22    312.55 o 
  -2   2  24        9.08      295.72    329.04 o 
  -1   2  24      281.53      285.49    327.97 o 
   0   2  24      567.92      573.33    359.16 o 
   1   2  24      130.39       -6.75    433.50 o 
   2   2  24       19.27      205.44    368.28 o 
   3   2  24      802.18      507.82    477.91 o 
  -9   3  24      188.31      343.84    453.77 o 
  -8   3  24      546.35      706.83    433.02 o 
  -7   3  24      134.66      -27.79    345.96 o 
  -6   3  24      234.30      593.69    411.29 o 
  -5   3  24     1111.65     1305.22    475.36 o 
  -4   3  24      365.55      213.54    339.15 o 
  -3   3  24     1104.00     1031.99    529.76 o 
  -2   3  24      235.20      214.01    307.72 o 
  -1   3  24      937.61     1305.20    449.06 o 
   0   3  24        2.39        9.61    389.27 o 
   1   3  24      525.70      724.30    562.18 o 
   2   3  24      394.45      485.65    509.01 o 
  -7   4  24      285.30      261.37    437.52 o 
  -6   4  24       45.38      368.75    456.55 o 
  -5   4  24       60.34      131.08    388.71 o 
  -4   4  24      296.40      392.06    419.29 o 
  -3   4  24       19.18     -165.15    302.01 o 
  -2   4  24      185.25       62.15    312.12 o 
  -1   4  24        0.33     -276.25    526.17 o 
 -10   1  25     1710.78     2405.60    826.46 o 
  -9   1  25       63.26     -112.40    522.03 o 
  -8   1  25      970.92     1493.65    677.66 o 
  -7   1  25      193.86      -59.38    462.98 o 
  -6   1  25     1611.10     2236.72    699.95 o 
  -5   1  25      569.70      770.84    378.33 o 
  -4   1  25      757.89      823.50    393.41 o 
  -3   1  25      842.04      678.97    330.34 o 
  -2   1  25      868.58     1037.39    391.85 o 
  -1   1  25     1808.48     2124.71    459.96 o 
   0   1  25      270.03      314.86    344.32 o 
   1   1  25      937.93     1229.22    391.52 o 
   2   1  25       10.08     -254.63    353.03 o 
  -9   2  25      234.64      -72.86    530.40 o 
  -8   2  25       28.06      374.25    451.38 o 
  -7   2  25      194.77      376.75    420.59 o 
  -6   2  25      122.87      276.95    413.38 o 
  -5   2  25      376.70      361.94    387.57 o 
  -4   2  25       91.89      -75.41    314.21 o 
  -3   2  25      227.36      304.81    354.19 o 
  -2   2  25      229.45      573.34    375.26 o 
  -1   2  25       19.75      244.97    335.92 o 
   0   2  25      696.59     1199.32    436.16 o 
   1   2  25      277.44       89.68    499.64 o 
  -7   3  25       37.43      187.84    443.99 o 
  -6   3  25      240.48      200.91    400.52 o 
  -5   3  25        4.08       85.59    430.76 o 
  -4   3  25      106.94      151.77    348.10 o 
  -3   3  25      174.49      633.74    392.16 o 
  -2   3  25      267.56      186.89    363.81 o 
  -1   3  25      401.30      340.06    376.98 o 
  -8   0  26      344.07      237.92    921.92 o 
  -7   0  26     3484.77     4703.08   1300.04 o 
  -6   0  26      103.20       21.24    556.55 o 
  -5   0  26     3839.35     4826.29   1244.81 o 
  -4   0  26      463.65      773.23    705.25 o 
  -3   0  26     1133.73     1512.46    819.96 o 
  -2   0  26     2883.88     3606.40    764.34 o 
  -1   0  26     3033.14     3437.50    748.76 o 
   0   0  26     1681.53     1807.59    648.71 o 
  -8   1  26      441.22      721.84    623.52 o 
  -7   1  26      193.26        5.66    535.86 o 
  -6   1  26      659.46      816.91    511.88 o 
  -5   1  26        2.60      119.24    348.92 o 
  -4   1  26     1493.84     2308.72    543.61 o 
  -3   1  26      437.17      345.83    358.32 o 
  -2   1  26     1209.52     1586.27    514.26 o 
  -1   1  26      482.34      556.32    399.68 o 
   0   1  26       45.40       49.63    350.83 o 
  -7   2  26      138.34      228.95    481.82 o 
  -6   2  26       69.42      -51.39    417.73 o 
  -5   2  26       88.50       64.35    392.85 o 
  -4   2  26       94.21      520.31    414.10 o 
  -3   2  26      440.66      359.84    377.07 o 
  -2   2  26       20.83       30.03    341.68 o 
                                                 
